# Supplementary material for: SCM-198 Prevents Endometriosis by Reversing Low Autophagy of Endometrial Stromal Cell via Balancing ERα and PR Signals
Source: Front Endocrinol (Lausanne). 2022 Jun 15;13:858176. doi: 10.3389/fendo.2022.858176 (PMC9245568; doi:10.3389/fendo.2022.858176)
Supplement: Supplementary file 1 [file DataSheet_1.zip]

Archive with 19 entries (17 files):
- raw original data-Fig1/
- raw original data-Fig1/Fig1b.jpg
- raw original data-Fig1/Fig1C.xlsx
- raw original data-Fig1/Fig1D-EMS+SCM198.jpg
- raw original data-Fig1/Fig1D-EMS.jpg
- raw original data-Fig1/Fig1E-EMS+SCM198.jpg
- raw original data-Fig1/Fig1E-EMS.jpg
- raw original data-Fig1/Fig1G.xlsx
- raw original data-Fig1/Fig1H.xlsx
- raw original data-Fig1/WB/
- raw original data-Fig1/WB/Fig1F-Bax.jpg
- raw original data-Fig1/WB/Fig1F-Bcl2.jpg
- raw original data-Fig1/WB/Fig1F-GAPDH.jpg
- raw original data-Fig1/WB/Fig1G-Bax.jpg
- raw original data-Fig1/WB/Fig1G-Bcl2.jpg
- raw original data-Fig1/WB/Fig1G-GAPDH.jpg
- raw original data-Fig1/WB/Fig1H-FN1.jpg
- raw original data-Fig1/WB/Fig1H-TUBULIN.jpg
- raw original data-Fig1/WB/Fig1H-VIMENTIN.jpg
