# Supplementary material for: SCM-198 Prevents Endometriosis by Reversing Low Autophagy of Endometrial Stromal Cell via Balancing ERα and PR Signals
Source: Front Endocrinol (Lausanne). 2022 Jun 15;13:858176. doi: 10.3389/fendo.2022.858176 (PMC9245568; doi:10.3389/fendo.2022.858176)
Supplement: Supplementary file 1 [file DataSheet_1.zip › raw original data-Fig1/Fig1C.xlsx]

## Sheet: Sheet1
	EMS	EMS+SCM-198 L	EMS+SCM-198 H			EMS	EMS+SCM-198 L	EMS+SCM-198 H
weight of lesion(mg/mouse)	467.1	243.2	19.1		size of lesion (mm3/mouse)	600	216	256
	546.7	29.6	196.9			700	32	32
	730	21	92.9			1372	32	32
	630	75.6	145.6			900	108	464
	546	285.6	324			780	408	256
	512.4	151.2	179.2			732	216	208
	112	138.3	65.5			520	112	33
	479.7	258.2	186.9			913	112	65
	198.6	93.2	281.4			500	65	60
	277	229.1	161			550	50	32
	478.8	210.8	199.2			266	65	30
	137.4	390.2	292.8			250	55	35
	360.3	67.7	9.7			1000	60	32
	115.9	14.5	55.1			270	100	260
	113.5	45	47			260	200	300
	117.1	11.7	148.5
