# Supplementary material for: SCM-198 Prevents Endometriosis by Reversing Low Autophagy of Endometrial Stromal Cell via Balancing ERα and PR Signals
Source: Front Endocrinol (Lausanne). 2022 Jun 15;13:858176. doi: 10.3389/fendo.2022.858176 (PMC9245568; doi:10.3389/fendo.2022.858176)
Supplement: Supplementary file 1 [file DataSheet_1.zip › raw original data-Fig1/Fig1G.xlsx]

## Sheet: Sheet1
SCM-198	0	50	100	200	μM		SCM-198	0	50	100	200	μM
Bcl2	1.08	0.89	0.78	0.73			Bax	0.44	0.58	1.05	1.23
	1.05	0.88	0.65	0.65				0.52	0.55	1.11	1.17
	1.1	0.82	0.71	0.63				0.46	0.6	1.13	1.2
