# Supplementary material for: SCM-198 Prevents Endometriosis by Reversing Low Autophagy of Endometrial Stromal Cell via Balancing ERα and PR Signals
Source: Front Endocrinol (Lausanne). 2022 Jun 15;13:858176. doi: 10.3389/fendo.2022.858176 (PMC9245568; doi:10.3389/fendo.2022.858176)
Supplement: Supplementary file 1 [file DataSheet_1.zip › raw original data-Fig1/Fig1H.xlsx]

## Sheet: Sheet1
SCM-198	0	50	100	200	μM		SCM-198	0	50	100	200	μM
FN1	1.54	1.16	0.71	0.62			VIMENTIN	1.3	1.1	0.71	0.6
	1.67	1.04	0.67	0.43				1.25	1.13	0.85	0.72
	1.65	1.08	0.61	0.41				1.21	1.02	0.82	0.65
