# Supplementary material for: SCM-198 Prevents Endometriosis by Reversing Low Autophagy of Endometrial Stromal Cell via Balancing ERα and PR Signals
Source: Front Endocrinol (Lausanne). 2022 Jun 15;13:858176. doi: 10.3389/fendo.2022.858176 (PMC9245568; doi:10.3389/fendo.2022.858176)
Supplement: Supplementary file 2 [file DataSheet_2.zip]

Archive with 22 entries (20 files):
- raw original data-Fig3/
- raw original data-Fig3/Fig3A.xlsx
- raw original data-Fig3/WB/
- raw original data-Fig3/WB/Fig3B-ERa.jpg
- raw original data-Fig3/WB/Fig3B-GAPDH.jpg
- raw original data-Fig3/WB/Fig3C-BECN1.jpg
- raw original data-Fig3/WB/Fig3C-GAPDH.jpg
- raw original data-Fig3/WB/Fig3C-LC3B.jpg
- raw original data-Fig3/WB/Fig3D-BECN1.jpg
- raw original data-Fig3/WB/Fig3D-ERa.jpg
- raw original data-Fig3/WB/Fig3D-GAPDH.jpg
- raw original data-Fig3/WB/Fig3D-LC3B.jpg
- raw original data-Fig3/WB/Fig3E-GAPDH.jpg
- raw original data-Fig3/WB/Fig3E-PR.jpg
- raw original data-Fig3/WB/Fig3F-BECN1.jpg
- raw original data-Fig3/WB/Fig3F-GAPDH.jpg
- raw original data-Fig3/WB/Fig3F-LC3B.jpg
- raw original data-Fig3/WB/Fig3F-PR.jpg
- raw original data-Fig3/WB/Fig3G-BECN1.jpg
- raw original data-Fig3/WB/Fig3G-GAPDH.jpg
- raw original data-Fig3/WB/Fig3G-LC3B.jpg
- raw original data-Fig3/WB/Fig3G-PR.jpg
