# Supplementary material for: SCM-198 Prevents Endometriosis by Reversing Low Autophagy of Endometrial Stromal Cell via Balancing ERα and PR Signals
Source: Front Endocrinol (Lausanne). 2022 Jun 15;13:858176. doi: 10.3389/fendo.2022.858176 (PMC9245568; doi:10.3389/fendo.2022.858176)
Supplement: Supplementary file 2 [file DataSheet_2.zip › raw original data-Fig3/Fig3A.xlsx]

## Sheet: Sheet1
	nESC	eESC
estrogen concentration(pg/ml)	139.1	1133.1
	152.1	1230.5
	340.5	1207.8
	250.5	1045.6
	121.1	1172.6
	116.8	1223.3
