# Supplementary material for: SCM-198 Prevents Endometriosis by Reversing Low Autophagy of Endometrial Stromal Cell via Balancing ERα and PR Signals
Source: Front Endocrinol (Lausanne). 2022 Jun 15;13:858176. doi: 10.3389/fendo.2022.858176 (PMC9245568; doi:10.3389/fendo.2022.858176)
Supplement: Supplementary file 3 [file DataSheet_3.zip]

Archive with 24 entries (22 files):
- raw original data-Fig4/
- raw original data-Fig4/Fig4A.xlsx
- raw original data-Fig4/WB/
- raw original data-Fig4/WB/Fig4B-BECN1.jpg
- raw original data-Fig4/WB/Fig4B-ERa.jpg
- raw original data-Fig4/WB/Fig4B-GAPDH.jpg
- raw original data-Fig4/WB/Fig4B-LC3B.jpg
- raw original data-Fig4/WB/Fig4C-BECN1.jpg
- raw original data-Fig4/WB/Fig4C-ERa.jpg
- raw original data-Fig4/WB/Fig4C-GAPDH.jpg
- raw original data-Fig4/WB/Fig4C-LC3B.jpg
- raw original data-Fig4/WB/Fig4C-PR.jpg
- raw original data-Fig4/WB/Fig4D-GAPDH.jpg
- raw original data-Fig4/WB/Fig4D-PR.jpg
- raw original data-Fig4/WB/Fig4E-BECN1.jpg
- raw original data-Fig4/WB/Fig4E-ERa.jpg
- raw original data-Fig4/WB/Fig4E-GAPDH.jpg
- raw original data-Fig4/WB/Fig4E-LC3B.jpg
- raw original data-Fig4/WB/Fig4E-PR.jpg
- raw original data-Fig4/WB/Fig4F-Bax.jpg
- raw original data-Fig4/WB/Fig4F-Bcl2.jpg
- raw original data-Fig4/WB/Fig4F-BECN1.jpg
- raw original data-Fig4/WB/Fig4F-GAPDH.jpg
- raw original data-Fig4/WB/Fig4F-LC3B.jpg
