# Supplementary material for: SCM-198 Prevents Endometriosis by Reversing Low Autophagy of Endometrial Stromal Cell via Balancing ERα and PR Signals
Source: Front Endocrinol (Lausanne). 2022 Jun 15;13:858176. doi: 10.3389/fendo.2022.858176 (PMC9245568; doi:10.3389/fendo.2022.858176)
Supplement: Supplementary file 3 [file DataSheet_3.zip › raw original data-Fig4/Fig4A.xlsx]

## Sheet: Sheet1
SCM-198	Ctrl	50	100	200	μM
estrogen concentration(pg/ml)	161.3	82.4	46.6	46.8
	182.3	79.9	49	48.3
	140.2	73.9	63.5	50.5
	131.7	85	53.8	53.3
