# Supplementary material for: SCM-198 Prevents Endometriosis by Reversing Low Autophagy of Endometrial Stromal Cell via Balancing ERα and PR Signals
Source: Front Endocrinol (Lausanne). 2022 Jun 15;13:858176. doi: 10.3389/fendo.2022.858176 (PMC9245568; doi:10.3389/fendo.2022.858176)
Supplement: Supplementary file 4 [file DataSheet_4.zip]

Archive with 22 entries (20 files):
- raw original data-Fig5/
- raw original data-Fig5/Fig5A.xlsx
- raw original data-Fig5/Fig5B.xlsx
- raw original data-Fig5/Fig5D.xlsx
- raw original data-Fig5/Fig5F.xlsx
- raw original data-Fig5/Fig5H.xlsx
- raw original data-Fig5/Fig5J.xlsx
- raw original data-Fig5/WB/
- raw original data-Fig5/WB/Fig5B-Aromatase.jpg
- raw original data-Fig5/WB/Fig5B-GAPDH.jpg
- raw original data-Fig5/WB/Fig5C-Aromatase.jpg
- raw original data-Fig5/WB/Fig5C-ERa.jpg
- raw original data-Fig5/WB/Fig5C-GAPDH.jpg
- raw original data-Fig5/WB/Fig5E-Aromatase.jpg
- raw original data-Fig5/WB/Fig5E-ERa.jpg
- raw original data-Fig5/WB/Fig5E-GAPDH.jpg
- raw original data-Fig5/WB/Fig5G-Aromatase.jpg
- raw original data-Fig5/WB/Fig5G-ERa.jpg
- raw original data-Fig5/WB/Fig5G-GAPDH.jpg
- raw original data-Fig5/WB/Fig5I-Aromatase.jpg
- raw original data-Fig5/WB/Fig5I-ERa.jpg
- raw original data-Fig5/WB/Fig5I-GAPDH.jpg
