# Supplementary material for: SCM-198 Prevents Endometriosis by Reversing Low Autophagy of Endometrial Stromal Cell via Balancing ERα and PR Signals
Source: Front Endocrinol (Lausanne). 2022 Jun 15;13:858176. doi: 10.3389/fendo.2022.858176 (PMC9245568; doi:10.3389/fendo.2022.858176)
Supplement: Supplementary file 4 [file DataSheet_4.zip › raw original data-Fig5/Fig5A.xlsx]

## Sheet: Sheet1
	nESC	eESC			nESC	eESC
Relative mRNA expression of TNFa	0.87	5.47		The concentration of TNFa(pg/ml)	47	126
	1	5.56			56	154
	1.42	8.13			61	127
	1.24	7.08			52	140
	1.03	5.24			59	130
					63	114
