# Supplementary material for: SCM-198 Prevents Endometriosis by Reversing Low Autophagy of Endometrial Stromal Cell via Balancing ERα and PR Signals
Source: Front Endocrinol (Lausanne). 2022 Jun 15;13:858176. doi: 10.3389/fendo.2022.858176 (PMC9245568; doi:10.3389/fendo.2022.858176)
Supplement: Supplementary file 4 [file DataSheet_4.zip › raw original data-Fig5/Fig5B.xlsx]

## Sheet: Sheet1
	nESC	eESC
Aromatase/GAPDH ratio	0.4	0.71
	0.35	0.74
	0.24	0.63
