# Supplementary material for: SCM-198 Prevents Endometriosis by Reversing Low Autophagy of Endometrial Stromal Cell via Balancing ERα and PR Signals
Source: Front Endocrinol (Lausanne). 2022 Jun 15;13:858176. doi: 10.3389/fendo.2022.858176 (PMC9245568; doi:10.3389/fendo.2022.858176)
Supplement: Supplementary file 4 [file DataSheet_4.zip › raw original data-Fig5/Fig5D.xlsx]

## Sheet: Sheet1
	Ctrl	TNF-α	R-7050	TNF-α+R-7050
The concentration of estrogen(pg/ml)	182.3	317.8	148.4	231
	190.8	303.9	135.9	215.6
	164.1	233.3	165.5	199.8
	153.4	284.5	149.6	211.5
