# Supplementary material for: SCM-198 Prevents Endometriosis by Reversing Low Autophagy of Endometrial Stromal Cell via Balancing ERα and PR Signals
Source: Front Endocrinol (Lausanne). 2022 Jun 15;13:858176. doi: 10.3389/fendo.2022.858176 (PMC9245568; doi:10.3389/fendo.2022.858176)
Supplement: Supplementary file 4 [file DataSheet_4.zip › raw original data-Fig5/Fig5J.xlsx]

## Sheet: Sheet1
	Ctrl	TNF-α	siAromatase	TNF-α+siAromatase
The concentration of estrogen(pg/ml)	180.82	282.69	95.46	96.06
	188.13	278.77	96.36	94.28
	182.02	280.72	92.54	97.26
	174.41	272.06	93.99	92.54
