# Supplementary material for: SCM-198 Prevents Endometriosis by Reversing Low Autophagy of Endometrial Stromal Cell via Balancing ERα and PR Signals
Source: Front Endocrinol (Lausanne). 2022 Jun 15;13:858176. doi: 10.3389/fendo.2022.858176 (PMC9245568; doi:10.3389/fendo.2022.858176)
Supplement: Supplementary file 5 [file DataSheet_5.zip]

Archive with 14 entries (12 files):
- raw original data-Fig6/
- raw original data-Fig6/Fig6A.xlsx
- raw original data-Fig6/Fig6D.xlsx
- raw original data-Fig6/WB/
- raw original data-Fig6/WB/Fig6B-Aromatase.jpg
- raw original data-Fig6/WB/Fig6B-ERa.jpg
- raw original data-Fig6/WB/Fig6B-GAPDH.jpg
- raw original data-Fig6/WB/Fig6C-Aromatase.jpg
- raw original data-Fig6/WB/Fig6C-Bax.jpg
- raw original data-Fig6/WB/Fig6C-Bcl2.jpg
- raw original data-Fig6/WB/Fig6C-BECN1.jpg
- raw original data-Fig6/WB/Fig6C-ERa.jpg
- raw original data-Fig6/WB/Fig6C-GAPDH.jpg
- raw original data-Fig6/WB/Fig6C-LC3B.jpg
