# Supplementary material for: SCM-198 Prevents Endometriosis by Reversing Low Autophagy of Endometrial Stromal Cell via Balancing ERα and PR Signals
Source: Front Endocrinol (Lausanne). 2022 Jun 15;13:858176. doi: 10.3389/fendo.2022.858176 (PMC9245568; doi:10.3389/fendo.2022.858176)
Supplement: Supplementary file 5 [file DataSheet_5.zip › raw original data-Fig6/Fig6A.xlsx]

## Sheet: Sheet1
SCM-198	0	50	100	200	μM
The concentration of TNFa(pg/ml)	124	100	74	70
	131	103	71	61
	126	97	62	63
	135	95	68	66
