# Supplementary material for: SCM-198 Prevents Endometriosis by Reversing Low Autophagy of Endometrial Stromal Cell via Balancing ERα and PR Signals
Source: Front Endocrinol (Lausanne). 2022 Jun 15;13:858176. doi: 10.3389/fendo.2022.858176 (PMC9245568; doi:10.3389/fendo.2022.858176)
Supplement: Supplementary file 5 [file DataSheet_5.zip › raw original data-Fig6/Fig6D.xlsx]

## Sheet: Sheet1
	Ctrl	TNF-α	SCM-198	TNF-α+SCM-198
The concentration of estrogen(pg/ml)	164.99	282.69	44.7	82.25
	159.71	288.7	59.97	79.75
	167.7	280.72	58	83.79
	171.58	266.45	66.94	87.78
