# Supplementary material for: SCM-198 Prevents Endometriosis by Reversing Low Autophagy of Endometrial Stromal Cell via Balancing ERα and PR Signals
Source: Front Endocrinol (Lausanne). 2022 Jun 15;13:858176. doi: 10.3389/fendo.2022.858176 (PMC9245568; doi:10.3389/fendo.2022.858176)
Supplement: Supplementary file 6 [file DataSheet_6.zip]

Archive with 9 entries (7 files):
- raw original data-Fig2/
- raw original data-Fig2/Fig2D.xlsx
- raw original data-Fig2/WB/
- raw original data-Fig2/WB/Fig2E-BECN1.jpg
- raw original data-Fig2/WB/Fig2E-GAPDH.jpg
- raw original data-Fig2/WB/Fig2E-LC3B.jpg
- raw original data-Fig2/WB/Fig2F-ERa.jpg
- raw original data-Fig2/WB/Fig2F-GAPDH.jpg
- raw original data-Fig2/WB/Fig2F-PR.jpg
