# Supplementary material for: SCM-198 Prevents Endometriosis by Reversing Low Autophagy of Endometrial Stromal Cell via Balancing ERα and PR Signals
Source: Front Endocrinol (Lausanne). 2022 Jun 15;13:858176. doi: 10.3389/fendo.2022.858176 (PMC9245568; doi:10.3389/fendo.2022.858176)
Supplement: Supplementary file 6 [file DataSheet_6.zip › raw original data-Fig2/Fig2D.xlsx]

## Sheet: Sheet1
	EMS	EMS+SCM-198 L	EMS+SCM-198 H			EMS	EMS+SCM-198 L	EMS+SCM-198 H			EMS	EMS+SCM-198 L	EMS+SCM-198 H			EMS	EMS+SCM-198 L	EMS+SCM-198 H
Map1lc3b	0.89	2.65	1.98		BECN1	1	1.73	2.33		SQSTM1	1	1.44	1.51		Ulk1	1	1.79	2.87
	1	3.09	2.37			0.78	2.48	2.38			1.32	0.71	1.72			0.89	1.42	2.38
	0.87	2.17	1.94			0.82	2.02	2.69			1.13	1.27	0.84			0.93	1.67	2.99
	0.82	1.38	1.8			0.89	2.99	2.62			1.09	0.79	1.06			0.97	1.91	2.19
	0.97	1.61	1.76			1.05	1.83	2.43			0.94	0.68	0.97			1.04	1.41	1.99
	0.93	1.95	1.67			1.32	2.2	2.08			0.91	1.26	1.07			1.14	2.53	2.47
	1.04	2.12	1.61			1.13	2.43	2.73			0.78	1.04	1.25			1.21	1.57	2.5
	1.21	1.41	2.46			0.94	1.81	2.04			0.87	1.41	0.92			0.91	1.5	1.96
	EMS	EMS+SCM-198 L	EMS+SCM-198 H			EMS	EMS+SCM-198 L	EMS+SCM-198 H			EMS	EMS+SCM-198 L	EMS+SCM-198 H			EMS	EMS+SCM-198 L	EMS+SCM-198 H
atg3	1	1.76	1.73		atg5	1	1.54	1.74		atg7	1	2	3.12		atg9a	1	3.44	1.96
	0.73	2.93	1.66			1.08	1.76	1.78			1.12	1.61	2			0.95	1.96	1.99
	0.79	1.57	1.44			1.32	2.35	1.33			1.17	1.88	2.79			0.81	3.9	2.22
	0.89	1.59	2.19			1.16	2.26	1.38			1.06	1.75	3.65			0.73	3.22	3.59
	0.94	2.39	1.69			1.08	1.58	2.54			0.98	3.08	2.23			1.35	2.05	2.23
	1.09	1.68	2.18			0.95	3.01	2.43			0.93	1.92	3.53			1.28	2.9	2.93
	1.14	2.77	1.75			0.86	2.1	2.43			0.89	2.35	2.17			1.06	2	3.28
	1.25	1.32	1.38			0.79	2.89	2.84			0.74	2.37	3.55			1.16	1.97	2.53
	EMS	EMS+SCM-198 L	EMS+SCM-198 H			EMS	EMS+SCM-198 L	EMS+SCM-198 H			EMS	EMS+SCM-198 L	EMS+SCM-198 H			EMS	EMS+SCM-198 L	EMS+SCM-198 H
atg12	1	0.88	1.06		atg4b	1	2.01	2.02		atg8a	1	1.65	2.51		atg10	1	3.32	4.15
	0.73	1.46	1.25			1.42	1.91	1.71			1.44	1.89	1.87			1.52	3.86	2.51
	0.78	0.65	0.55			1.34	2.08	2.24			1.06	1.56	2.24			1.51	3.22	3.49
	0.84	1.01	0.85			1.28	1.77	2.28			1.15	1.58	1.9			1.28	3.43	3.22
	0.96	0.9	0.75			1.05	1.37	1.73			0.97	1.4	1.81			1.07	2.2	3.82
	1.37	1.55	1.68			0.86	2.01	1.66			0.87	1.73	1.73			0.96	2.72	1.73
	1.32	1.09	0.46			0.75	1.58	2.02			0.73	1.48	2.22			0.85	2.39	3.57
	1.21	0.84	0.75			0.71	1.6	2.06			0.81	1.43	1.61			0.79	2.15	1.8
