# Supplementary material for: SCM-198 Prevents Endometriosis by Reversing Low Autophagy of Endometrial Stromal Cell via Balancing ERα and PR Signals
Source: Front Endocrinol (Lausanne). 2022 Jun 15;13:858176. doi: 10.3389/fendo.2022.858176 (PMC9245568; doi:10.3389/fendo.2022.858176)
Supplement: Supplementary file 7 [file DataSheet_7.zip]

Archive with 3 entries (2 files):
- RNA-seq raw data/
- RNA-seq raw data/gene_all_counts.csv
- RNA-seq raw data/gene_counts.csv
