# Supplementary material for: SCM-198 Prevents Endometriosis by Reversing Low Autophagy of Endometrial Stromal Cell via Balancing ERα and PR Signals
Source: Front Endocrinol (Lausanne). 2022 Jun 15;13:858176. doi: 10.3389/fendo.2022.858176 (PMC9245568; doi:10.3389/fendo.2022.858176)
Supplement: Supplementary file 7 [file DataSheet_7.zip › RNA-seq raw data/gene_all_counts.csv]

gene_id	Con1	Con2	Con3	Exp1	Exp2	Exp3
ENSMUSG00000092210.1	0	0	0	0	0	0
ENSMUSG00000095282.1	0	0	0	0	0	0
ENSMUSG00000071671.4	8	8	0	16	1	13
ENSMUSG00000108041.1	0	0	0	0	0	0
ENSMUSG00000084647.1	0	0	0	0	0	0
ENSMUSG00000065430.1	1	1	1	0	1	1
ENSMUSG00000098960.1	0	0	0	2	1	0
ENSMUSG00000034771.15	713	897	633	683	504	703
ENSMUSG00000083512.1	7	5	5	4	6	4
ENSMUSG00000094616.7	0	0	0	0	0	0
ENSMUSG00000083403.1	0	0	0	0	0	0
ENSMUSG00000081389.2	0	0	0	0	0	0
ENSMUSG00000022913.14	437	468	449	447	303	512
ENSMUSG00000108967.1	0	0	0	0	0	0
ENSMUSG00000102722.1	4	0	0	0	4	5
ENSMUSG00000114466.1	0	0	0	0	0	0
ENSMUSG00000065208.1	56	58	48	46	39	71
ENSMUSG00000042417.5	101	87	51	51	146	104
ENSMUSG00000092431.1	0	0	0	0	0	0
ENSMUSG00000086338.2	0	0	0	0	0	0
ENSMUSG00000112162.1	0	0	0	0	0	0
ENSMUSG00000065236.1	2	8	3	0	4	2
ENSMUSG00000085553.1	0	0	0	0	0	0
ENSMUSG00000092373.1	17	0	10	28	10	6
ENSMUSG00000086698.1	0	0	0	0	0	0
ENSMUSG00000082974.1	0	0	2	0	0	0
ENSMUSG00000024471.12	0	0	1315	209	162	86
ENSMUSG00000089312.1	0	0	0	0	0	0
ENSMUSG00000087077.1	0	0	0	0	0	0
ENSMUSG00000064734.1	0	0	0	0	0	0
ENSMUSG00000086785.1	0	6	0	0	0	0
ENSMUSG00000108728.4	0	0	0	0	0	0
ENSMUSG00000105176.1	92	83	42	66	48	129
ENSMUSG00000092679.1	1	1	2	1	1	1
ENSMUSG00000100135.1	0	0	0	0	0	0
ENSMUSG00000030042.15	888	887	875	1048	937	938
ENSMUSG00000093827.1	0	0	0	0	0	0
ENSMUSG00000038172.14	4952	4476	4053	4342	3922	5297
ENSMUSG00000089607.1	0	0	0	0	0	0
ENSMUSG00000031851.14	749	771	755	850	714	821
ENSMUSG00000084275.3	0	0	0	0	0	1
ENSMUSG00000059912.4	3	4	3	7	3	13
ENSMUSG00000110866.1	11	0	0	24	17	0
ENSMUSG00000025016.10	16371	15921	15163	17998	14207	17604
ENSMUSG00000091230.1	0	5	2	0	7	0
ENSMUSG00000097814.5	36	60	13	44	36	12
ENSMUSG00000093976.2	0	0	0	0	0	0
ENSMUSG00000066170.6	34	18	18	26	12	40
ENSMUSG00000083780.8	0	0	3	0	1	1
ENSMUSG00000104631.1	0	0	0	5	0	0
ENSMUSG00000024672.11	5194	5725	5813	6516	5745	7133
ENSMUSG00000089349.1	0	0	0	0	0	0
ENSMUSG00000099163.1	0	0	0	0	0	0
ENSMUSG00000043881.8	1457	1344	855	1204	1225	1231
ENSMUSG00000102391.1	0	0	0	0	0	0
ENSMUSG00000107246.1	0	5	0	2	2	4
ENSMUSG00000088449.1	0	0	0	0	0	0
ENSMUSG00000022085.4	0	0	0	0	0	4
ENSMUSG00000113341.1	2	9	0	0	0	5
ENSMUSG00000051592.14	4	0	0	4	0	8
ENSMUSG00000087346.2	0	0	0	0	0	0
ENSMUSG00000082190.1	0	3	0	0	3	0
ENSMUSG00000093904.2	3697	3416	4204	4564	3374	4390
ENSMUSG00000019124.10	797	993	851	1060	540	872
ENSMUSG00000061650.6	783	706	933	1057	627	1137
ENSMUSG00000038871.5	926	1027	982	1638	831	1297
ENSMUSG00000021116.10	2702	2693	3133	3473	2622	3396
ENSMUSG00000082717.1	0	0	0	0	0	0
ENSMUSG00000098754.7	5	0	0	4	5	0
ENSMUSG00000037016.11	162	134	209	378	90	227
ENSMUSG00000096815.1	0	0	1	0	0	0
ENSMUSG00000029063.16	9493	10371	9243	13645	15362	11983
ENSMUSG00000090417.2	0	0	0	0	0	0
ENSMUSG00000103620.1	0	4	3	3	0	0
ENSMUSG00000060187.4	0	0	0	0	0	4
ENSMUSG00000109333.1	0	8	0	8	0	32
ENSMUSG00000112766.1	874	602	426	421	686	662
ENSMUSG00000043895.6	3394	3399	3336	4140	3098	4508
ENSMUSG00000001555.10	7347	6779	5404	5664	4467	6012
ENSMUSG00000015980.14	345	435	264	263	261	271
ENSMUSG00000033533.14	0	0	0	8	0	0
ENSMUSG00000084261.1	0	0	0	0	0	0
ENSMUSG00000114730.1	0	0	0	0	0	0
ENSMUSG00000041992.9	821	805	870	843	632	884
ENSMUSG00000025240.9	3125	3131	2856	3613	2883	3645
ENSMUSG00000024670.16	395	403	508	791	465	551
ENSMUSG00000052135.8	12	45	12	68	22	10
ENSMUSG00000088543.1	0	0	0	0	0	0
ENSMUSG00000095423.1	0	0	0	0	0	0
ENSMUSG00000106993.1	0	0	0	0	4	0
ENSMUSG00000029923.4	158	155	126	245	88	154
ENSMUSG00000106318.1	0	0	0	0	0	0
ENSMUSG00000002741.9	4888	4781	5051	5714	4047	5391
ENSMUSG00000112568.1	0	0	0	0	0	0
ENSMUSG00000045102.11	22	9	8	21	24	12
ENSMUSG00000095010.1	0	0	0	0	0	1
ENSMUSG00000051234.6	2379	2157	2143	2354	1727	2546
ENSMUSG00000015937.15	4894	4399	5211	6024	4249	5323
ENSMUSG00000089996.6	10	5	11	47	35	30
ENSMUSG00000093610.7	0	0	0	0	0	0
ENSMUSG00000028444.17	381	368	264	315	236	334
ENSMUSG00000014301.12	413	472	352	373	243	375
ENSMUSG00000102353.1	92	60	86	102	65	89
ENSMUSG00000103249.1	0	0	0	0	0	0
ENSMUSG00000098143.1	0	0	0	0	0	0
ENSMUSG00000028427.13	65	104	63	166	37	189
ENSMUSG00000103079.1	0	0	0	0	0	0
ENSMUSG00000107771.1	0	0	2	0	2	0
ENSMUSG00000106834.1	9	11	7	20	3	9
ENSMUSG00000008575.17	3014	2976	2769	3223	1940	2965
ENSMUSG00000101816.1	0	0	0	0	0	0
ENSMUSG00000109018.1	0	0	0	0	0	0
ENSMUSG00000108629.1	0	0	0	0	0	0
ENSMUSG00000052752.15	3522	3885	3421	3910	2787	3668
ENSMUSG00000086980.1	0	0	0	0	0	0
ENSMUSG00000105862.1	0	0	0	0	0	0
ENSMUSG00000074398.5	3006	2365	2671	3486	2071	3444
ENSMUSG00000108107.2	8	6	6	2	3	13
ENSMUSG00000045746.3	8	10	12	0	14	8
ENSMUSG00000083052.1	0	0	0	0	0	0
ENSMUSG00000021707.5	348	401	409	394	295	426
ENSMUSG00000112780.1	0	0	0	0	0	0
ENSMUSG00000100789.6	0	0	0	0	0	0
ENSMUSG00000100811.1	0	0	0	0	0	0
ENSMUSG00000085020.1	0	0	5	0	0	0
ENSMUSG00000027219.13	1446	1406	1434	2282	1764	1719
ENSMUSG00000006585.3	528	629	633	902	643	925
ENSMUSG00000030411.16	422	438	358	417	258	374
ENSMUSG00000112219.1	0	7	0	0	10	4
ENSMUSG00000057499.3	0	0	0	0	0	0
ENSMUSG00000111002.1	0	0	0	0	0	0
ENSMUSG00000039714.9	0	0	0	0	0	0
ENSMUSG00000083700.1	11	10	7	16	2	2
ENSMUSG00000105854.1	0	0	0	0	3	3
ENSMUSG00000039233.12	1566	1559	1727	1733	1321	1969
ENSMUSG00000094764.2	0	0	0	0	0	0
ENSMUSG00000084959.1	0	0	0	0	0	0
ENSMUSG00000021973.9	2796	2850	3227	3488	2481	2938
ENSMUSG00000027985.14	123	102	101	122	99	146
ENSMUSG00000095410.1	0	0	0	0	0	0
ENSMUSG00000031385.14	66	103	97	110	37	117
ENSMUSG00000112205.1	0	0	0	0	0	0
ENSMUSG00000100500.1	0	0	0	0	0	0
ENSMUSG00000096515.5	680	514	2560	413	3881	1168
ENSMUSG00000093498.1	0	0	0	0	0	0
ENSMUSG00000109655.1	0	0	0	0	0	0
ENSMUSG00000097123.1	70	42	50	73	32	44
ENSMUSG00000092677.1	0	0	0	0	0	0
ENSMUSG00000057551.10	966	1140	980	1372	743	1413
ENSMUSG00000031509.10	0	0	0	0	3	0
ENSMUSG00000104853.2	0	0	0	0	0	0
ENSMUSG00000109776.1	0	4	0	0	8	0
ENSMUSG00000082797.3	0	0	0	0	0	0
ENSMUSG00000038811.13	2437	2610	2949	3342	2837	3515
ENSMUSG00000084544.1	0	4	3	0	0	0
ENSMUSG00000074277.4	280	289	291	327	214	329
ENSMUSG00000040231.16	4	0	0	10	5	10
ENSMUSG00000082024.1	0	0	2	0	2	0
ENSMUSG00000089504.1	0	0	0	0	0	1
ENSMUSG00000023908.7	330	351	361	480	229	517
ENSMUSG00000014303.13	568	797	688	854	499	669
ENSMUSG00000070639.5	1227	1237	1235	1457	1138	1522
ENSMUSG00000104843.1	0	0	0	0	0	0
ENSMUSG00000021790.12	2	0	0	0	0	0
ENSMUSG00000103472.1	202	223	167	197	180	309
ENSMUSG00000033409.14	0	0	0	2	9	3
ENSMUSG00000093138.1	0	0	0	0	0	0
ENSMUSG00000092718.1	0	0	0	0	0	0
ENSMUSG00000068267.5	8007	7805	8454	9399	5941	8930
ENSMUSG00000093404.1	4	0	0	0	0	3
ENSMUSG00000098389.1	1	1	0	0	2	1
ENSMUSG00000058838.9	142	137	101	181	143	174
ENSMUSG00000109020.3	0	0	0	0	0	0
ENSMUSG00000021796.14	4745	4480	4321	5110	3227	4670
ENSMUSG00000022765.8	2142	2292	2452	3009	2156	2658
ENSMUSG00000100308.1	0	0	0	0	0	0
ENSMUSG00000088939.1	0	0	0	0	0	0
ENSMUSG00000110047.1	0	0	0	0	0	0
ENSMUSG00000056281.4	0	0	0	0	0	0
ENSMUSG00000081223.1	20	9	6	11	0	11
ENSMUSG00000093472.1	0	0	0	0	0	0
ENSMUSG00000022110.13	1791	1967	2113	2442	1549	2374
ENSMUSG00000108714.1	0	12	11	21	6	18
ENSMUSG00000082436.1	0	0	2	10	7	0
ENSMUSG00000099778.1	0	0	0	0	0	0
ENSMUSG00000083715.1	0	0	0	0	0	0
ENSMUSG00000030417.15	1146	1469	1596	1432	967	1321
ENSMUSG00000043110.2	626	1049	700	1218	367	987
ENSMUSG00000018669.14	1433	1420	1502	1788	1107	1984
ENSMUSG00000097133.1	15	18	16	23	11	22
ENSMUSG00000098946.1	2	9	1	2	0	0
ENSMUSG00000086630.1	0	0	0	0	0	0
ENSMUSG00000090449.1	0	0	0	0	0	0
ENSMUSG00000081233.1	0	0	0	0	0	0
ENSMUSG00000081918.4	0	0	0	0	0	0
ENSMUSG00000113841.1	14	46	43	40	34	56
ENSMUSG00000113754.1	0	0	0	0	0	0
ENSMUSG00000041997.16	3124	3136	3592	4036	2844	4190
ENSMUSG00000110186.1	0	0	0	0	0	0
ENSMUSG00000079679.3	0	0	0	0	0	0
ENSMUSG00000107193.1	0	0	0	0	0	0
ENSMUSG00000062704.3	9	5	6	0	0	8
ENSMUSG00000101634.6	2	4	4	6	7	4
ENSMUSG00000085433.2	85	86	91	114	61	90
ENSMUSG00000106291.1	8	20	2	21	19	19
ENSMUSG00000111270.1	0	0	0	0	0	0
ENSMUSG00000098594.1	0	0	0	0	0	0
ENSMUSG00000083818.1	0	0	0	0	0	0
ENSMUSG00000100891.1	0	0	0	0	0	0
ENSMUSG00000094635.2	0	0	0	0	0	0
ENSMUSG00000110601.1	0	0	5	0	0	10
ENSMUSG00000107406.1	4	0	22	34	0	0
ENSMUSG00000090455.2	0	0	0	0	0	0
ENSMUSG00000108615.1	0	0	0	0	3	0
ENSMUSG00000026761.12	1518	1483	1346	1721	1362	1616
ENSMUSG00000099350.1	0	0	0	0	0	0
ENSMUSG00000067928.6	492	851	666	800	469	752
ENSMUSG00000111082.1	22	13	28	34	37	33
ENSMUSG00000106285.1	0	0	0	0	0	0
ENSMUSG00000107183.1	0	0	0	0	0	0
ENSMUSG00000096010.2	0	12	8	4	8	1
ENSMUSG00000113940.1	0	0	0	0	0	0
ENSMUSG00000040613.14	2829	2541	2762	3742	2582	3671
ENSMUSG00000060376.7	1924	1630	1622	2244	1225	2061
ENSMUSG00000113299.1	0	0	0	0	0	0
ENSMUSG00000078444.3	16	9	20	0	8	13
ENSMUSG00000080979.3	3	0	0	0	2	0
ENSMUSG00000096950.2	17	40	27	37	22	23
ENSMUSG00000041263.14	1241	1116	1029	1146	897	1202
ENSMUSG00000020940.13	4	4	0	0	0	0
ENSMUSG00000103518.1	0	0	0	0	0	0
ENSMUSG00000027244.14	1837	2104	1977	2407	1697	2408
ENSMUSG00000028647.13	570	656	740	718	467	767
ENSMUSG00000049823.9	473	507	519	647	351	671
ENSMUSG00000094176.6	2	5	12	10	5	4
ENSMUSG00000037313.16	522	681	687	958	301	777
ENSMUSG00000065760.1	0	0	0	0	0	0
ENSMUSG00000089932.1	0	0	0	0	0	0
ENSMUSG00000110714.1	0	0	3	0	0	0
ENSMUSG00000021794.15	9605	9109	9143	10509	7868	10208
ENSMUSG00000065412.3	1	1	1	1	1	1
ENSMUSG00000109541.1	1	0	5	4	4	0
ENSMUSG00000032952.11	814	790	949	1050	1011	910
ENSMUSG00000094194.2	423	715	1467	451	2769	2165
ENSMUSG00000045382.6	4901	6320	5939	5012	5926	8315
ENSMUSG00000088494.1	0	0	0	0	0	0
ENSMUSG00000076231.1	0	1	1	3	0	1
ENSMUSG00000087201.1	0	0	0	0	0	0
ENSMUSG00000094916.1	0	0	0	0	0	0
ENSMUSG00000084466.1	0	0	0	0	0	0
ENSMUSG00000037275.14	990	1142	1234	1401	1014	1369
ENSMUSG00000089762.3	1851	1432	1424	1847	974	1403
ENSMUSG00000091967.4	0	0	0	0	0	0
ENSMUSG00000056423.7	0	0	0	0	0	0
ENSMUSG00000098183.1	65	94	61	97	65	92
ENSMUSG00000037525.4	144	148	186	176	124	207
ENSMUSG00000071192.5	30	24	40	28	0	32
ENSMUSG00000088668.1	0	0	0	0	0	0
ENSMUSG00000113763.1	3	0	1	0	0	0
ENSMUSG00000023279.7	8	8	8	16	8	8
ENSMUSG00000086573.1	3	7	0	0	6	0
ENSMUSG00000076900.1	0	0	0	0	0	0
ENSMUSG00000028645.11	14470	11092	9971	10062	12789	13232
ENSMUSG00000018648.15	147	275	211	149	178	228
ENSMUSG00000025176.14	83	78	102	137	43	114
ENSMUSG00000063994.5	0	0	0	0	0	0
ENSMUSG00000097566.1	94	109	61	85	40	114
ENSMUSG00000094095.1	0	0	0	0	0	0
ENSMUSG00000105910.1	52	55	64	59	28	39
ENSMUSG00000005893.14	4144	3799	3861	4499	3388	4639
ENSMUSG00000084458.1	3	5	5	4	4	6
ENSMUSG00000109248.1	0	0	0	0	0	2
ENSMUSG00000099399.6	0	0	0	0	0	0
ENSMUSG00000050623.4	10	16	13	21	6	39
ENSMUSG00000024570.6	1230	1228	1323	1573	1039	1359
ENSMUSG00000108681.1	45	21	27	59	31	60
ENSMUSG00000064669.1	0	0	0	0	0	0
ENSMUSG00000100160.1	2	2	1	0	0	1
ENSMUSG00000082151.3	0	1	0	0	0	1
ENSMUSG00000089479.1	0	0	0	0	0	0
ENSMUSG00000073411.11	100249	89678	108853	156107	98646	137370
ENSMUSG00000103795.1	0	0	0	0	0	0
ENSMUSG00000109395.1	0	4	0	8	12	8
ENSMUSG00000013465.19	2212	2002	2132	2364	1796	2298
ENSMUSG00000105724.1	0	0	0	0	0	0
ENSMUSG00000089509.1	1	1	1	1	1	1
ENSMUSG00000108986.1	0	0	0	0	0	0
ENSMUSG00000102821.1	0	0	0	0	0	0
ENSMUSG00000104326.1	0	0	0	0	0	0
ENSMUSG00000074643.12	3507	3025	3635	4483	2075	855
ENSMUSG00000000942.10	64	45	39	30	26	34
ENSMUSG00000088349.1	0	0	0	0	0	0
ENSMUSG00000062511.6	0	0	0	0	0	0
ENSMUSG00000037315.15	333	232	336	298	229	289
ENSMUSG00000100294.6	0	0	0	0	0	0
ENSMUSG00000042848.3	0	0	0	0	0	0
ENSMUSG00000015133.17	5542	5182	5207	7457	4455	6168
ENSMUSG00000081124.1	0	0	0	0	0	0
ENSMUSG00000037531.8	475	634	614	593	430	631
ENSMUSG00000101703.1	0	0	0	0	0	0
ENSMUSG00000044819.5	0	0	0	0	0	0
ENSMUSG00000028089.5	803	626	592	823	541	806
ENSMUSG00000058579.5	22	28	149	45	112734	29
ENSMUSG00000089375.1	0	0	0	0	0	0
ENSMUSG00000059064.8	6	0	2	0	3	1
ENSMUSG00000087644.1	49	65	42	65	29	57
ENSMUSG00000083660.1	0	0	0	0	0	0
ENSMUSG00000114058.1	0	0	0	0	0	0
ENSMUSG00000109076.1	0	6	34	9	0	21
ENSMUSG00000042567.20	5	8	5	5	12	10
ENSMUSG00000106139.1	5	13	1	8	4	3
ENSMUSG00000114556.1	0	0	0	0	0	0
ENSMUSG00000109812.1	71	103	88	119	67	113
ENSMUSG00000069792.5	7768	6757	6296	4549	7764	7691
ENSMUSG00000101713.1	0	0	0	0	0	0
ENSMUSG00000018479.12	0	4	0	0	0	0
ENSMUSG00000028643.11	1156	1121	1049	347	379	370
ENSMUSG00000048120.16	9673	10214	6515	5885	8095	11088
ENSMUSG00000025630.8	2717	2612	2787	3389	2353	3377
ENSMUSG00000108212.1	0	0	0	0	4	0
ENSMUSG00000020009.12	8787	8477	8150	9608	7346	9671
ENSMUSG00000105672.1	0	0	0	0	0	0
ENSMUSG00000107163.1	0	0	0	0	0	0
ENSMUSG00000113698.1	0	0	0	0	0	0
ENSMUSG00000084821.1	8	4	10	12	0	14
ENSMUSG00000103052.1	0	0	0	0	0	0
ENSMUSG00000080370.1	0	0	1	0	1	0
ENSMUSG00000041605.16	932	676	842	930	494	638
ENSMUSG00000099383.1	0	0	0	0	0	0
ENSMUSG00000059956.14	24	0	20	8	12	42
ENSMUSG00000095115.2	9955	9275	8178	9932	8791	9865
ENSMUSG00000005718.7	187	198	207	237	123	263
ENSMUSG00000112853.1	0	0	0	0	0	0
ENSMUSG00000101278.1	0	0	0	0	0	0
ENSMUSG00000103780.1	0	0	0	0	12	0
ENSMUSG00000106869.1	0	0	0	0	0	0
ENSMUSG00000044061.7	0	0	0	0	0	0
ENSMUSG00000035151.12	1159	1324	1213	1719	1212	1742
ENSMUSG00000098811.1	2	2	1	1	1	1
ENSMUSG00000081396.1	0	0	0	0	0	0
ENSMUSG00000109115.1	12	32	40	46	10	18
ENSMUSG00000094015.1	0	0	0	0	0	0
ENSMUSG00000049686.14	2414	1688	1958	2402	1528	2097
ENSMUSG00000085852.1	64	24	56	33	36	57
ENSMUSG00000096864.1	0	0	0	0	0	0
ENSMUSG00000092928.1	0	2	2	0	1	0
ENSMUSG00000112434.1	0	0	0	0	0	0
ENSMUSG00000079056.12	93	131	232	181	89	187
ENSMUSG00000108964.1	3	0	0	4	0	0
ENSMUSG00000091237.1	0	90	0	0	0	48
ENSMUSG00000077180.1	0	0	0	0	0	0
ENSMUSG00000055027.17	20	44	916	159	117	100
ENSMUSG00000087746.1	0	0	0	0	0	0
ENSMUSG00000090002.1	4	0	0	4	11	8
ENSMUSG00000021962.9	1501	1686	1899	2089	1433	2006
ENSMUSG00000049154.11	15	0	0	0	0	0
ENSMUSG00000055746.9	0	0	0	0	0	0
ENSMUSG00000093191.2	0	0	0	0	0	0
ENSMUSG00000085896.2	0	0	0	0	0	2
ENSMUSG00000020463.15	2392	4286	4465	3020	3894	4896
ENSMUSG00000081287.3	0	0	0	0	0	0
ENSMUSG00000109256.1	0	0	0	0	0	0
ENSMUSG00000059336.14	675	237	312	262	238	259
ENSMUSG00000050526.5	0	3	0	0	0	4
ENSMUSG00000090129.9	0	0	4	0	0	0
ENSMUSG00000090074.1	0	0	0	0	0	0
ENSMUSG00000112843.1	287	212	240	296	259	312
ENSMUSG00000113581.1	227	113	129	217	79	177
ENSMUSG00000024767.11	2935	2688	2760	3229	2161	3361
ENSMUSG00000039105.6	4722	4953	4602	4586	4590	5036
ENSMUSG00000092387.1	0	0	0	0	0	0
ENSMUSG00000032253.13	3679	3261	2985	4021	2943	3704
ENSMUSG00000087445.1	153	160	108	91	96	181
ENSMUSG00000012350.15	877	632	1023	669	331	518
ENSMUSG00000067642.11	18	0	18	35	0	9
ENSMUSG00000107498.1	0	0	0	0	0	0
ENSMUSG00000036907.9	0	0	0	4	0	5
ENSMUSG00000109253.1	0	0	0	0	0	0
ENSMUSG00000068547.6	60	22	0	9	0	0
ENSMUSG00000023914.16	28	219	0	0	0	0
ENSMUSG00000099596.1	0	0	4	0	0	1
ENSMUSG00000088237.1	0	0	0	0	0	0
ENSMUSG00000087451.1	3	7	3	0	0	0
ENSMUSG00000080992.1	0	0	0	0	0	0
ENSMUSG00000105723.1	1	0	0	0	0	2
ENSMUSG00000029413.14	3747	2785	3829	6673	4084	4581
ENSMUSG00000068206.12	565	553	725	882	542	681
ENSMUSG00000074629.2	47	77	86	99	72	126
ENSMUSG00000049409.9	106	200	137	79	191	206
ENSMUSG00000043388.8	0	52	0	9	0	0
ENSMUSG00000028593.5	0	0	0	0	0	0
ENSMUSG00000082955.1	0	0	0	0	0	0
ENSMUSG00000088227.1	0	0	0	0	0	0
ENSMUSG00000101263.1	0	0	0	0	0	0
ENSMUSG00000104213.5	314	207	70	182	117	113
ENSMUSG00000049588.13	204	223	332	380	207	386
ENSMUSG00000033882.15	5	15	0	12	7	14
ENSMUSG00000080522.1	0	0	0	0	0	0
ENSMUSG00000001435.15	12482	12669	10781	10276	8744	11693
ENSMUSG00000104221.1	0	0	0	0	0	0
ENSMUSG00000099133.1	1	0	0	0	0	0
ENSMUSG00000031487.5	401	417	473	565	369	469
ENSMUSG00000086156.1	28	34	26	39	27	43
ENSMUSG00000098879.1	0	0	0	1	0	3
ENSMUSG00000038011.15	76	40	82	69	21	44
ENSMUSG00000101673.1	0	0	0	0	0	0
ENSMUSG00000024786.9	14	10	9	41	10	12
ENSMUSG00000065943.1	0	0	0	0	0	0
ENSMUSG00000088751.1	0	0	0	0	0	0
ENSMUSG00000027534.16	313	308	316	287	252	348
ENSMUSG00000080518.1	0	0	0	0	0	0
ENSMUSG00000064800.1	0	0	0	0	0	0
ENSMUSG00000113981.1	0	0	0	0	0	0
ENSMUSG00000100544.1	0	0	0	0	0	0
ENSMUSG00000111180.1	3	0	0	8	0	4
ENSMUSG00000039552.14	0	0	12	0	0	0
ENSMUSG00000086124.1	0	0	8	12	5	12
ENSMUSG00000110441.1	0	0	0	0	0	0
ENSMUSG00000099614.1	0	0	0	0	0	0
ENSMUSG00000020268.13	86	69	61	110	50	79
ENSMUSG00000045427.13	6819	7825	6624	6979	6942	8056
ENSMUSG00000084839.1	0	0	0	0	5	0
ENSMUSG00000105777.1	0	0	0	0	0	0
ENSMUSG00000044712.15	1379	1685	1727	2198	1670	2490
ENSMUSG00000081782.1	0	0	0	0	1	0
ENSMUSG00000097975.1	0	0	0	4	0	0
ENSMUSG00000102989.1	0	0	0	0	0	0
ENSMUSG00000103802.1	0	0	0	0	0	0
ENSMUSG00000020608.7	2500	2444	2612	3198	2164	3213
ENSMUSG00000076333.1	0	0	0	1	0	0
ENSMUSG00000046432.12	480	529	657	757	345	604
ENSMUSG00000103483.1	0	4	5	0	1	25
ENSMUSG00000085106.1	55	42	56	63	30	41
ENSMUSG00000021070.6	530	384	348	429	305	484
ENSMUSG00000111210.1	0	0	0	0	0	0
ENSMUSG00000101343.1	0	0	0	0	0	0
ENSMUSG00000084352.1	0	0	0	0	0	0
ENSMUSG00000076523.2	1183	2784	10521	4536	7396	3944
ENSMUSG00000085922.1	0	0	4	0	0	4
ENSMUSG00000100925.1	0	0	0	0	0	0
ENSMUSG00000046434.15	11155	11506	14380	15308	9348	15251
ENSMUSG00000089617.1	0	0	0	1	0	0
ENSMUSG00000111942.1	17	54	36	72	28	41
ENSMUSG00000087748.1	0	0	0	0	0	0
ENSMUSG00000034958.11	12	30	37	25	28	4
ENSMUSG00000066551.12	6973	7024	8324	8546	6084	9036
ENSMUSG00000079387.10	0	0	0	0	0	0
ENSMUSG00000075020.6	4	13	0	4	4	0
ENSMUSG00000027185.14	999	1132	1271	1429	1061	1552
ENSMUSG00000097788.2	60	40	45	48	30	60
ENSMUSG00000103649.1	66	59	31	76	36	66
ENSMUSG00000110968.1	0	0	0	0	0	0
ENSMUSG00000043036.13	12	4	0	19	9	9
ENSMUSG00000022105.6	2631	2621	2657	3227	2431	3224
ENSMUSG00000094825.8	0	0	0	0	0	0
ENSMUSG00000020400.17	12407	12991	9622	12892	12691	14597
ENSMUSG00000056359.6	0	0	0	0	0	0
ENSMUSG00000088591.1	7	5	1	4	11	4
ENSMUSG00000084052.1	0	5	0	0	6	0
ENSMUSG00000101575.1	0	0	0	0	0	0
ENSMUSG00000003344.14	1458	1695	1366	1897	1171	1847
ENSMUSG00000113384.1	0	0	0	0	0	0
ENSMUSG00000113692.1	0	0	0	0	0	0
ENSMUSG00000024347.16	233	215	123	136	84	90
ENSMUSG00000094457.1	0	0	0	0	0	0
ENSMUSG00000104388.1	38	38	36	18	42	16
ENSMUSG00000092245.1	0	0	0	0	0	0
ENSMUSG00000089228.1	0	0	0	0	0	0
ENSMUSG00000097453.1	90	0	0	0	0	0
ENSMUSG00000044213.4	0	0	0	0	0	0
ENSMUSG00000081957.5	0	2	0	0	2	2
ENSMUSG00000040148.5	0	13	0	0	0	0
ENSMUSG00000022416.15	48	48	76	68	73	163
ENSMUSG00000104209.1	0	0	0	0	0	0
ENSMUSG00000021991.9	37	20	94	77	9	60
ENSMUSG00000061479.15	1824	2198	1962	2797	1917	2514
ENSMUSG00000093830.1	0	0	0	0	0	0
ENSMUSG00000073647.3	927	1005	839	1140	721	1146
ENSMUSG00000099056.1	0	0	0	0	0	0
ENSMUSG00000039347.7	186	192	282	241	99	147
ENSMUSG00000020682.17	436	233	281	242	201	320
ENSMUSG00000025069.14	19	16	12	15	6	9
ENSMUSG00000112119.1	0	0	0	0	0	0
ENSMUSG00000076118.1	0	0	0	0	0	0
ENSMUSG00000023079.14	986	994	1308	1210	696	1106
ENSMUSG00000036086.16	320	297	390	346	295	416
ENSMUSG00000058717.8	0	0	0	0	0	0
ENSMUSG00000034382.14	437	389	619	730	301	310
ENSMUSG00000067203.7	712	746	527	737	619	736
ENSMUSG00000107378.1	0	0	0	4	0	0
ENSMUSG00000089273.1	0	7	7	0	0	0
ENSMUSG00000045045.7	993	1057	1019	1112	591	1026
ENSMUSG00000088573.1	0	0	0	0	0	0
ENSMUSG00000060523.5	0	0	0	0	0	0
ENSMUSG00000046005.3	0	0	0	0	0	0
ENSMUSG00000106669.1	0	0	0	0	0	0
ENSMUSG00000038564.10	1443	1641	1675	2053	1277	1670
ENSMUSG00000089298.1	4	0	0	0	0	0
ENSMUSG00000077153.1	0	0	0	0	0	0
ENSMUSG00000066272.5	4	9	4	14	0	12
ENSMUSG00000057322.12	3985	5245	5727	5677	3967	5477
ENSMUSG00000113404.1	0	0	0	0	3	4
ENSMUSG00000113499.1	0	0	0	0	0	0
ENSMUSG00000010609.15	2029	1964	2411	2856	1889	3020
ENSMUSG00000083428.1	0	0	0	0	0	3
ENSMUSG00000113188.1	0	0	2	2	2	2
ENSMUSG00000108891.4	0	0	0	0	0	0
ENSMUSG00000053391.5	0	0	0	0	0	0
ENSMUSG00000113432.1	16	56	24	27	4	14
ENSMUSG00000088563.1	0	0	2	0	0	1
ENSMUSG00000104664.1	0	0	0	0	0	0
ENSMUSG00000039556.16	220	193	158	217	169	221
ENSMUSG00000037563.15	14291	15266	18026	18249	13008	16991
ENSMUSG00000011305.11	14	23	28	30	23	36
ENSMUSG00000061977.2	0	0	0	0	0	0
ENSMUSG00000111183.1	0	0	0	0	0	0
ENSMUSG00000101149.1	0	0	0	0	0	0
ENSMUSG00000105891.4	0	5	0	0	5	0
ENSMUSG00000022139.16	8928	8113	7314	8829	7604	8691
ENSMUSG00000031503.13	61656	52192	46584	48837	36025	52141
ENSMUSG00000050908.12	679	680	641	912	483	801
ENSMUSG00000101637.1	0	0	0	0	0	0
ENSMUSG00000110181.1	0	0	0	0	0	0
ENSMUSG00000113956.1	0	0	0	0	0	0
ENSMUSG00000098236.1	0	0	0	0	0	0
ENSMUSG00000106002.1	0	0	0	0	0	0
ENSMUSG00000013928.13	7	31	17	35	22	41
ENSMUSG00000098344.1	0	0	0	0	0	0
ENSMUSG00000094636.1	0	0	0	0	0	0
ENSMUSG00000031924.4	6463	6414	7153	8478	5441	7255
ENSMUSG00000108635.1	0	0	0	0	0	0
ENSMUSG00000075272.4	54	40	15	36	35	34
ENSMUSG00000089462.1	0	0	0	0	0	0
ENSMUSG00000112800.1	0	0	0	0	0	0
ENSMUSG00000113379.1	0	0	0	0	10	0
ENSMUSG00000085126.1	20	27	12	4	27	37
ENSMUSG00000035486.14	4	0	8	0	0	0
ENSMUSG00000099086.1	0	0	0	0	0	0
ENSMUSG00000024283.14	3719	3009	2955	2941	3046	4135
ENSMUSG00000105998.1	0	0	0	0	0	0
ENSMUSG00000074681.2	0	0	0	0	0	0
ENSMUSG00000020121.15	1049	1099	1246	1581	824	1549
ENSMUSG00000079286.1	1	1	2	2	0	1
ENSMUSG00000085721.1	7	4	11	10	6	7
ENSMUSG00000114765.1	0	0	0	0	0	0
ENSMUSG00000033577.18	1393	1214	1264	1514	769	1506
ENSMUSG00000110528.1	36	36	48	32	44	57
ENSMUSG00000112103.1	0	0	0	0	0	0
ENSMUSG00000076514.3	678	1784	2648	1609	2261	2460
ENSMUSG00000097398.2	0	0	0	0	0	0
ENSMUSG00000101416.1	0	0	0	0	0	0
ENSMUSG00000088162.1	0	0	0	0	0	0
ENSMUSG00000112829.1	7	3	6	7	5	10
ENSMUSG00000024666.5	376	403	332	376	249	461
ENSMUSG00000096206.1	4	5	4	1	13	2
ENSMUSG00000059878.12	1076	1132	1091	1326	946	1282
ENSMUSG00000114771.1	20	16	10	12	13	26
ENSMUSG00000015869.16	1733	1987	1737	2104	1671	2266
ENSMUSG00000074695.3	4	8	0	4	0	7
ENSMUSG00000107724.1	307	422	490	398	340	497
ENSMUSG00000041153.9	648	615	469	635	672	788
ENSMUSG00000092713.1	6	2	2	1	4	1
ENSMUSG00000094496.2	0	0	0	0	0	0
ENSMUSG00000092581.1	0	0	0	0	0	2
ENSMUSG00000024150.11	5097	4898	4408	4855	4978	5513
ENSMUSG00000113969.1	0	2	0	0	0	0
ENSMUSG00000074452.13	5	0	0	4	4	0
ENSMUSG00000090260.1	8	5	5	3	12	3
ENSMUSG00000104654.1	65	47	54	46	97	116
ENSMUSG00000063382.6	3996	3624	3317	4321	2968	3790
ENSMUSG00000080934.1	0	0	0	3	0	4
ENSMUSG00000052928.8	1318	1266	1186	1422	980	1268
ENSMUSG00000109911.1	0	0	0	0	0	0
ENSMUSG00000030177.14	436	454	514	498	332	485
ENSMUSG00000006289.14	1483	1389	1481	1617	1072	1636
ENSMUSG00000103225.1	0	0	0	0	0	0
ENSMUSG00000044330.8	1	5	5	4	5	5
ENSMUSG00000096857.1	0	0	0	0	0	0
ENSMUSG00000027387.11	199	298	250	270	158	222
ENSMUSG00000101907.1	0	0	0	0	0	0
ENSMUSG00000112968.1	0	0	0	4	0	0
ENSMUSG00000086866.2	30	29	24	50	20	45
ENSMUSG00000103231.1	0	0	0	0	0	0
ENSMUSG00000094290.2	0	0	0	0	0	0
ENSMUSG00000029727.7	40	82	36	27	28	23
ENSMUSG00000096263.1	1	13	1	8	14	1
ENSMUSG00000030513.14	968	844	1068	736	554	693
ENSMUSG00000088897.1	0	0	0	0	0	0
ENSMUSG00000019998.6	5465	5204	5151	6622	5013	6263
ENSMUSG00000027806.9	2848	2577	2392	2176	2031	2417
ENSMUSG00000083332.1	0	7	0	4	0	0
ENSMUSG00000049477.5	0	0	0	2	0	0
ENSMUSG00000063935.3	0	10	0	0	0	0
ENSMUSG00000027316.15	224	252	175	210	111	169
ENSMUSG00000059923.13	7782	7658	7674	8993	4151	5294
ENSMUSG00000113610.1	0	0	4	0	2	0
ENSMUSG00000021149.8	1747	1673	1818	2115	1452	2013
ENSMUSG00000064573.1	0	0	0	0	0	0
ENSMUSG00000023949.6	42	31	43	29	21	43
ENSMUSG00000038622.7	511	538	598	552	566	633
ENSMUSG00000112716.1	7	0	5	5	0	10
ENSMUSG00000099479.1	0	0	0	0	0	0
ENSMUSG00000041247.7	6	0	10	0	5	0
ENSMUSG00000027475.9	3445	3439	3582	4154	2912	3893
ENSMUSG00000047986.12	48	124	121	59	45	123
ENSMUSG00000096273.3	0	0	0	0	0	0
ENSMUSG00000040759.8	6	16	4	0	9	0
ENSMUSG00000085788.1	728	827	814	965	755	1013
ENSMUSG00000102598.1	0	0	0	0	0	0
ENSMUSG00000075115.3	0	0	0	0	0	0
ENSMUSG00000047747.10	4008	3750	3723	3636	2912	3859
ENSMUSG00000102263.1	0	0	0	0	0	0
ENSMUSG00000098749.1	9	10	1	15	0	8
ENSMUSG00000105576.1	0	0	0	0	0	0
ENSMUSG00000106959.1	34	8	2	22	12	13
ENSMUSG00000111141.1	0	0	0	0	0	0
ENSMUSG00000099422.4	12	10	36	16	5	17
ENSMUSG00000107714.1	0	0	4	0	0	0
ENSMUSG00000022758.12	83	207	200	308	87	132
ENSMUSG00000070182.1	0	0	0	0	0	0
ENSMUSG00000019715.14	1358	1563	1624	1871	1424	1845
ENSMUSG00000093554.1	0	0	0	0	0	0
ENSMUSG00000020723.3	30	46	16	40	18	29
ENSMUSG00000051343.11	4689	4813	4799	6467	3494	5045
ENSMUSG00000070003.7	2854	2923	2947	3294	2332	3240
ENSMUSG00000094068.1	0	0	0	0	0	0
ENSMUSG00000079484.12	1317	1638	1402	1521	1172	1653
ENSMUSG00000105504.4	8250	3763	7255	18702	8986	13409
ENSMUSG00000047963.7	729	656	639	631	413	509
ENSMUSG00000037653.7	5	5	0	5	0	0
ENSMUSG00000030683.11	93	141	95	155	58	101
ENSMUSG00000075256.9	150	863	1075	1743	957	242
ENSMUSG00000099670.1	0	0	0	0	0	0
ENSMUSG00000092528.9	166	175	178	268	166	260
ENSMUSG00000030037.9	95	52	67	87	57	105
ENSMUSG00000104816.1	0	0	0	0	0	0
ENSMUSG00000084415.1	0	0	0	0	0	0
ENSMUSG00000073094.9	0	0	0	0	0	0
ENSMUSG00000048755.8	532	592	719	733	434	595
ENSMUSG00000092995.1	1	1	1	1	1	1
ENSMUSG00000030697.7	4224	4076	3544	3836	3970	5185
ENSMUSG00000114845.1	0	0	0	0	0	0
ENSMUSG00000095112.1	0	0	0	0	0	0
ENSMUSG00000027221.5	938	1177	1137	1293	1120	1780
ENSMUSG00000085053.1	0	0	0	0	0	0
ENSMUSG00000061390.6	1	2	7	0	9	6
ENSMUSG00000080072.2	0	0	0	0	0	0
ENSMUSG00000020733.3	8895	7803	6120	6500	7872	8727
ENSMUSG00000092171.1	44	44	21	32	31	40
ENSMUSG00000032741.9	2476	2712	2674	2999	1892	2485
ENSMUSG00000093806.1	0	0	0	4	0	0
ENSMUSG00000111266.1	0	0	0	0	0	0
ENSMUSG00000083950.1	0	0	0	0	4	0
ENSMUSG00000001228.14	725	968	1109	1464	813	1289
ENSMUSG00000094534.1	0	0	0	0	0	0
ENSMUSG00000046623.8	12	28	30	131	4	33
ENSMUSG00000092981.1	278	293	308	432	197	468
ENSMUSG00000021012.16	2068	2261	2061	2319	1908	2988
ENSMUSG00000037411.10	8795	7181	5447	4847	6949	6847
ENSMUSG00000065014.1	0	0	0	0	0	0
ENSMUSG00000099458.1	0	0	0	0	0	0
ENSMUSG00000046352.7	236	257	1141	1093	335	566
ENSMUSG00000024507.6	3384	3311	3512	4619	3056	4077
ENSMUSG00000055200.7	657	579	598	711	636	715
ENSMUSG00000096158.1	0	0	0	0	0	0
ENSMUSG00000038844.9	1136	1090	1423	1293	1063	1442
ENSMUSG00000094389.1	0	0	0	0	0	0
ENSMUSG00000083094.2	0	0	0	0	0	0
ENSMUSG00000078213.3	0	0	0	0	0	0
ENSMUSG00000057181.15	1059	898	933	1117	739	1029
ENSMUSG00000104982.1	0	0	0	0	0	0
ENSMUSG00000060956.4	0	0	0	0	0	0
ENSMUSG00000113082.1	0	0	0	0	0	0
ENSMUSG00000055632.17	570	2353	3417	2867	1335	2481
ENSMUSG00000095212.4	0	0	0	0	0	0
ENSMUSG00000094125.1	2	2	3	3	3	3
ENSMUSG00000088181.1	0	0	0	0	0	0
ENSMUSG00000103762.1	0	0	0	0	0	0
ENSMUSG00000020684.14	114	169	76	48	92	62
ENSMUSG00000106425.1	0	0	0	0	0	0
ENSMUSG00000038668.14	3279	2919	3211	3793	2301	4319
ENSMUSG00000064224.10	0	0	0	0	0	0
ENSMUSG00000100719.1	0	0	0	0	0	0
ENSMUSG00000022407.9	758	871	1183	1037	777	982
ENSMUSG00000065735.1	1	1	1	1	1	1
ENSMUSG00000028782.14	164	270	173	255	167	187
ENSMUSG00000101742.1	0	0	0	0	0	0
ENSMUSG00000031596.15	14810	9344	5127	13603	10955	16345
ENSMUSG00000105294.1	0	0	0	0	0	0
ENSMUSG00000064987.2	0	0	0	0	0	0
ENSMUSG00000100764.1	5	0	4	5	0	8
ENSMUSG00000019850.11	28628	13127	16785	6711	28700	12323
ENSMUSG00000087108.1	15	6	10	9	11	6
ENSMUSG00000084902.2	0	0	0	0	0	0
ENSMUSG00000101963.2	0	0	0	0	0	0
ENSMUSG00000021388.14	15735	7822	7522	5275	5536	6588
ENSMUSG00000065721.1	0	0	0	0	0	0
ENSMUSG00000056494.7	6	4	4	0	0	0
ENSMUSG00000068074.2	0	0	0	0	0	0
ENSMUSG00000093461.1	0	0	0	0	0	0
ENSMUSG00000089822.1	0	0	0	0	0	0
ENSMUSG00000048852.13	293	108	361	964	298	550
ENSMUSG00000088813.1	0	0	0	0	0	0
ENSMUSG00000109683.1	0	0	0	0	0	0
ENSMUSG00000004267.16	532	801	712	768	576	780
ENSMUSG00000057997.6	0	0	0	0	0	0
ENSMUSG00000089854.2	108	120	102	145	123	117
ENSMUSG00000040775.5	0	3	10	2	0	0
ENSMUSG00000095818.2	0	0	0	0	0	0
ENSMUSG00000088532.1	1	0	0	0	0	0
ENSMUSG00000094050.1	3	1	3	3	5	3
ENSMUSG00000106439.1	0	0	0	2	0	0
ENSMUSG00000093362.1	0	0	0	0	0	0
ENSMUSG00000061296.1	0	0	0	0	0	0
ENSMUSG00000039546.9	4	125	177	113	56	245
ENSMUSG00000076941.1	0	0	0	0	0	0
ENSMUSG00000112538.1	0	0	0	0	0	4
ENSMUSG00000042734.6	607	567	935	1126	367	713
ENSMUSG00000042240.14	0	4	0	0	0	0
ENSMUSG00000036856.4	1319	2101	1570	2767	1058	1206
ENSMUSG00000030693.10	25	29	61	126	28	138
ENSMUSG00000031303.8	1773	1658	1670	1998	1538	2053
ENSMUSG00000099852.1	0	0	0	0	0	0
ENSMUSG00000095780.1	0	0	0	0	1	0
ENSMUSG00000031688.4	0	0	0	0	0	0
ENSMUSG00000093980.1	0	0	0	0	0	0
ENSMUSG00000005917.15	0	0	0	0	0	0
ENSMUSG00000083978.1	0	0	0	0	0	0
ENSMUSG00000030347.6	537	782	689	778	516	766
ENSMUSG00000109209.1	21	32	8	16	32	16
ENSMUSG00000056131.13	785	644	748	842	573	834
ENSMUSG00000113982.1	0	0	0	0	0	0
ENSMUSG00000063583.6	0	0	0	0	0	0
ENSMUSG00000104501.1	0	0	0	0	0	0
ENSMUSG00000031562.15	283	227	314	339	196	199
ENSMUSG00000108692.1	0	0	0	0	0	0
ENSMUSG00000103809.1	0	0	0	0	0	0
ENSMUSG00000102608.1	0	0	0	6	0	4
ENSMUSG00000077501.1	0	0	0	0	0	0
ENSMUSG00000099524.1	0	0	0	0	0	0
ENSMUSG00000103914.1	0	0	0	0	0	0
ENSMUSG00000101968.6	0	0	0	0	4	0
ENSMUSG00000044349.15	512	512	215	497	244	331
ENSMUSG00000082990.1	8	17	5	10	19	12
ENSMUSG00000111549.1	0	0	0	0	0	0
ENSMUSG00000077608.1	0	0	0	0	0	0
ENSMUSG00000054477.15	9	15	38	6	2	9
ENSMUSG00000047643.5	14	5	9	16	3	13
ENSMUSG00000093256.1	3	8	7	3	6	2
ENSMUSG00000103962.1	0	0	0	0	0	0
ENSMUSG00000041650.15	970	834	902	1271	735	1153
ENSMUSG00000082114.2	3	0	0	0	0	0
ENSMUSG00000077515.1	1	1	1	1	1	1
ENSMUSG00000002820.6	1415	1376	1532	1468	1314	1418
ENSMUSG00000103839.1	76	70	56	72	40	115
ENSMUSG00000085492.7	29	67	107	60	55	74
ENSMUSG00000056234.14	4084	4279	3360	5401	3885	4246
ENSMUSG00000085770.1	0	0	0	0	0	0
ENSMUSG00000042742.7	1523	1493	1551	1537	1342	1637
ENSMUSG00000112043.1	0	0	1	0	0	0
ENSMUSG00000063760.9	972	865	942	1085	694	1109
ENSMUSG00000040325.16	1027	1034	1053	1518	857	1461
ENSMUSG00000031604.10	1303	1356	964	1782	929	1050
ENSMUSG00000022570.5	1006	962	1238	1147	816	966
ENSMUSG00000027381.16	3831	4679	3359	2925	4159	4431
ENSMUSG00000101326.6	0	0	0	0	0	0
ENSMUSG00000028234.6	10123	9711	10694	13100	8730	11520
ENSMUSG00000100270.1	0	0	0	0	0	0
ENSMUSG00000013584.5	3189	2430	4064	3699	1529	3670
ENSMUSG00000031520.6	508	496	367	372	276	375
ENSMUSG00000095140.1	0	0	0	0	0	0
ENSMUSG00000041238.15	1645	1578	1709	2482	1835	2227
ENSMUSG00000108505.1	0	0	0	0	0	0
ENSMUSG00000098844.1	1	1	2	1	1	1
ENSMUSG00000104256.1	0	0	0	0	0	2
ENSMUSG00000022483.16	0	7	0	20	4	0
ENSMUSG00000107980.1	0	0	0	0	0	0
ENSMUSG00000103530.1	0	0	0	0	0	0
ENSMUSG00000099723.1	0	0	0	0	0	0
ENSMUSG00000058216.12	60	47	56	69	42	54
ENSMUSG00000022820.3	905	883	1097	1126	867	894
ENSMUSG00000064575.1	0	0	0	0	0	0
ENSMUSG00000036402.13	9013	9021	12750	12646	8561	17036
ENSMUSG00000078664.2	17017	2231	2073	2347	442	1631
ENSMUSG00000020814.13	2294	2355	1913	2641	1560	2101
ENSMUSG00000042831.13	484	543	609	743	457	776
ENSMUSG00000013736.16	1286	1075	1379	1591	1309	1439
ENSMUSG00000104260.1	0	0	0	0	0	0
ENSMUSG00000088358.1	0	0	0	0	0	0
ENSMUSG00000076548.1	25	45	93	19	65	63
ENSMUSG00000082097.1	2	0	1	0	0	2
ENSMUSG00000100659.1	0	0	0	0	0	0
ENSMUSG00000035329.7	1066	1220	1233	1550	1178	1554
ENSMUSG00000082344.1	0	0	0	0	0	0
ENSMUSG00000100098.1	0	0	0	0	0	0
ENSMUSG00000066441.14	1275	1230	1293	1249	1211	1444
ENSMUSG00000000948.16	0	1	16	6	26	12
ENSMUSG00000082061.1	7	2	5	5	2	4
ENSMUSG00000065837.1	0	0	0	0	0	0
ENSMUSG00000029407.10	4926	5778	5779	6618	5485	7090
ENSMUSG00000076655.2	227	1068	511	575	693	297
ENSMUSG00000108484.1	188	86	232	300	167	204
ENSMUSG00000041907.9	34	24	34	14	0	30
ENSMUSG00000082336.1	2	0	0	4	2	0
ENSMUSG00000053916.4	203	205	239	235	153	243
ENSMUSG00000025375.15	666	701	684	717	466	644
ENSMUSG00000096934.1	0	0	0	0	0	0
ENSMUSG00000096055.2	0	4	0	3	0	0
ENSMUSG00000079998.2	0	0	0	0	0	0
ENSMUSG00000109213.2	0	0	0	0	0	0
ENSMUSG00000100206.1	0	0	0	0	0	0
ENSMUSG00000101116.1	0	0	0	0	0	0
ENSMUSG00000036858.8	20	9	0	0	4	4
ENSMUSG00000081507.1	0	0	0	0	0	0
ENSMUSG00000102917.1	9	8	5	11	6	13
ENSMUSG00000089422.1	0	0	0	0	0	0
ENSMUSG00000114361.1	4	0	0	4	0	0
ENSMUSG00000025780.7	2157	1749	3391	3580	1907	2724
ENSMUSG00000110567.1	0	0	0	0	0	0
ENSMUSG00000037957.14	786	1020	852	1006	818	1023
ENSMUSG00000085183.1	0	0	9	4	0	0
ENSMUSG00000077150.1	0	0	0	0	0	0
ENSMUSG00000111801.1	0	0	0	0	0	0
ENSMUSG00000110591.1	0	0	0	0	0	0
ENSMUSG00000100968.1	0	0	0	0	0	0
ENSMUSG00000101120.1	0	0	0	0	0	0
ENSMUSG00000082134.1	0	0	0	0	0	0
ENSMUSG00000096109.2	0	0	0	0	0	0
ENSMUSG00000106249.1	0	0	0	0	0	0
ENSMUSG00000032026.7	3561	3643	4813	4864	3865	5309
ENSMUSG00000065602.1	0	0	0	0	0	0
ENSMUSG00000103525.1	0	0	0	0	0	0
ENSMUSG00000090047.1	0	0	0	0	0	0
ENSMUSG00000065394.1	1	1	1	1	1	1
ENSMUSG00000050555.9	601	704	938	817	583	810
ENSMUSG00000029405.16	4532	4528	4522	5707	3743	5128
ENSMUSG00000100996.1	0	0	0	0	0	0
ENSMUSG00000107928.1	57	33	61	30	22	54
ENSMUSG00000050058.6	0	0	0	0	0	0
ENSMUSG00000111815.1	1	8	0	8	0	4
ENSMUSG00000099996.1	0	0	0	0	0	0
ENSMUSG00000015001.17	0	0	0	0	0	0
ENSMUSG00000089116.1	0	0	0	0	0	0
ENSMUSG00000082876.1	19	13	22	23	34	37
ENSMUSG00000071649.5	1969	1987	1844	2125	1720	2078
ENSMUSG00000102375.1	0	0	2	0	0	0
ENSMUSG00000035041.8	295	160	141	129	142	182
ENSMUSG00000045288.10	8	4	0	0	0	10
ENSMUSG00000106933.1	16	21	11	9	14	15
ENSMUSG00000093187.1	0	0	0	0	0	3
ENSMUSG00000004885.5	1056	930	798	792	598	741
ENSMUSG00000045019.4	0	10	0	0	0	0
ENSMUSG00000083239.1	0	0	0	0	0	0
ENSMUSG00000097538.1	0	0	0	0	0	0
ENSMUSG00000057092.12	551	343	727	627	223	387
ENSMUSG00000034987.4	1344	1084	988	1672	1064	1566
ENSMUSG00000088704.1	0	0	0	0	0	0
ENSMUSG00000095074.4	0	0	0	0	0	0
ENSMUSG00000107961.1	59	56	62	75	111	186
ENSMUSG00000008206.16	812	683	743	726	562	944
ENSMUSG00000096292.1	8	13	12	21	13	31
ENSMUSG00000089164.1	0	0	0	0	0	0
ENSMUSG00000028784.14	3	4	0	3	0	0
ENSMUSG00000098213.1	0	0	0	0	0	0
ENSMUSG00000092214.1	0	0	0	0	0	0
ENSMUSG00000029594.12	701	887	1046	1019	792	1105
ENSMUSG00000030519.14	115	146	155	56	33	59
ENSMUSG00000104115.1	2	0	5	0	0	0
ENSMUSG00000070939.9	2395	2713	2432	2797	2066	3271
ENSMUSG00000047139.9	13251	14849	16473	14497	16610	18753
ENSMUSG00000084245.1	0	0	0	0	0	0
ENSMUSG00000111480.1	0	0	0	0	0	0
ENSMUSG00000082203.1	0	0	0	0	0	0
ENSMUSG00000018474.17	10135	11517	12131	14050	8995	12529
ENSMUSG00000015002.17	3662	3638	4074	4570	3290	4400
ENSMUSG00000033697.15	752	944	831	1032	545	932
ENSMUSG00000113022.1	0	0	0	0	0	0
ENSMUSG00000020537.9	1413	1296	1603	1678	1037	1938
ENSMUSG00000054493.2	22	74	27	55	28	33
ENSMUSG00000093956.1	4	5	3	6	9	0
ENSMUSG00000109912.1	0	0	0	0	0	0
ENSMUSG00000026940.3	18	16	6	5	3	16
ENSMUSG00000103265.1	0	0	5	0	0	0
ENSMUSG00000105172.1	0	0	0	0	0	0
ENSMUSG00000096565.1	0	0	0	0	0	0
ENSMUSG00000087460.2	0	0	0	0	0	0
ENSMUSG00000094226.3	0	0	0	0	0	0
ENSMUSG00000075075.2	0	0	0	0	0	0
ENSMUSG00000043385.4	0	0	0	0	0	0
ENSMUSG00000029596.13	40	108	48	82	30	52
ENSMUSG00000081515.1	0	0	0	0	0	0
ENSMUSG00000027555.8	1547	1762	1722	1754	1434	1983
ENSMUSG00000097920.1	0	0	0	0	0	0
ENSMUSG00000052479.5	0	0	0	0	0	0
ENSMUSG00000026497.7	0	0	0	3	0	0
ENSMUSG00000107251.1	21	15	16	8	15	16
ENSMUSG00000054406.9	0	0	0	0	0	0
ENSMUSG00000101118.1	0	0	0	0	0	0
ENSMUSG00000078816.9	203	132	160	177	138	147
ENSMUSG00000082597.1	0	0	0	0	0	0
ENSMUSG00000105327.1	0	0	0	0	1	0
ENSMUSG00000028719.8	4576	5120	4434	5398	4337	5334
ENSMUSG00000015652.9	184	286	348	545	203	426
ENSMUSG00000056498.13	1620	1232	1329	1438	1395	1366
ENSMUSG00000031024.13	2910	2889	2516	3063	1869	2793
ENSMUSG00000095518.1	0	0	0	0	0	0
ENSMUSG00000038112.15	335	378	563	440	212	516
ENSMUSG00000087884.1	0	0	0	0	0	0
ENSMUSG00000107950.1	6	1	0	3	0	4
ENSMUSG00000114414.1	6	6	4	2	0	0
ENSMUSG00000006673.14	2185	3043	3109	3674	2907	3697
ENSMUSG00000028847.8	2449	2275	2245	2666	1953	2750
ENSMUSG00000097473.1	0	0	0	0	0	0
ENSMUSG00000097683.1	0	0	0	0	0	0
ENSMUSG00000106374.1	0	0	0	0	0	0
ENSMUSG00000101571.2	0	0	0	0	0	0
ENSMUSG00000113368.1	0	6	5	0	7	1
ENSMUSG00000026694.19	583	707	583	713	455	813
ENSMUSG00000059921.15	980	1162	753	1168	830	1030
ENSMUSG00000107926.1	0	0	0	0	0	0
ENSMUSG00000081187.1	19	24	20	4	5	22
ENSMUSG00000103270.1	210	138	169	162	163	172
ENSMUSG00000067049.7	88	111	169	260	162	188
ENSMUSG00000092294.1	0	0	0	0	0	0
ENSMUSG00000108322.1	0	4	22	11	9	9
ENSMUSG00000021741.4	2	0	0	0	0	0
ENSMUSG00000094572.1	0	0	0	0	1	0
ENSMUSG00000113473.1	19	16	23	8	24	29
ENSMUSG00000096470.1	0	0	0	0	0	0
ENSMUSG00000081006.1	0	0	0	0	0	0
ENSMUSG00000099677.1	0	0	0	0	0	0
ENSMUSG00000034532.9	4	12	22	12	4	8
ENSMUSG00000094695.1	0	6	0	7	9	0
ENSMUSG00000019907.10	7167	6659	5687	7530	5005	7323
ENSMUSG00000070436.12	24299	16558	16684	18826	12297	16326
ENSMUSG00000096759.1	0	0	0	0	0	0
ENSMUSG00000091055.2	14	0	12	0	0	4
ENSMUSG00000106659.1	0	0	0	4	0	0
ENSMUSG00000091620.2	0	0	0	0	0	0
ENSMUSG00000061397.7	35	13	0	0	0	4
ENSMUSG00000083685.1	0	0	0	0	0	0
ENSMUSG00000084742.1	0	0	0	0	0	0
ENSMUSG00000034656.17	277	351	284	314	195	316
ENSMUSG00000053398.11	748	1111	1251	1387	1339	1295
ENSMUSG00000084033.3	22	16	34	24	20	33
ENSMUSG00000031861.15	653	560	448	597	418	655
ENSMUSG00000056501.3	28650	27620	23889	16553	29167	21783
ENSMUSG00000094877.2	2	5	5	10	2	2
ENSMUSG00000083779.1	0	0	0	0	0	0
ENSMUSG00000041658.12	45	57	40	56	5	58
ENSMUSG00000085526.1	24	20	2	8	9	13
ENSMUSG00000090607.1	0	0	0	0	0	0
ENSMUSG00000091041.1	0	1	0	0	0	0
ENSMUSG00000081777.1	0	4	0	0	0	0
ENSMUSG00000110858.1	0	0	0	0	0	0
ENSMUSG00000057894.10	584	1126	686	755	657	1110
ENSMUSG00000087508.1	0	0	1	0	0	0
ENSMUSG00000113352.1	0	0	0	7	0	0
ENSMUSG00000103196.1	0	0	0	0	0	0
ENSMUSG00000057817.6	0	0	0	0	0	0
ENSMUSG00000112261.1	0	0	0	0	0	0
ENSMUSG00000114952.1	0	0	0	0	0	0
ENSMUSG00000091140.1	0	0	0	0	0	0
ENSMUSG00000112334.1	0	0	0	0	0	0
ENSMUSG00000098642.1	0	0	0	0	0	0
ENSMUSG00000088536.1	0	0	0	0	0	0
ENSMUSG00000042289.11	2398	1087	3010	3658	2619	4028
ENSMUSG00000108840.1	1	6	4	0	9	4
ENSMUSG00000085774.1	0	0	3	0	0	0
ENSMUSG00000074811.2	671	640	656	659	545	654
ENSMUSG00000113243.1	0	0	0	0	0	0
ENSMUSG00000098511.1	0	1	2	1	2	4
ENSMUSG00000030701.17	69	116	160	88	111	65
ENSMUSG00000103765.1	0	0	0	0	0	0
ENSMUSG00000038116.16	2211	2203	2461	2718	1858	2754
ENSMUSG00000097699.2	11	8	5	12	9	9
ENSMUSG00000086372.1	0	0	0	0	0	0
ENSMUSG00000035673.10	21342	19165	19290	20035	19607	23426
ENSMUSG00000025373.14	1516	2122	1475	1980	2012	1936
ENSMUSG00000073247.3	0	0	0	0	0	0
ENSMUSG00000021367.8	422	352	551	509	271	354
ENSMUSG00000095530.1	0	0	0	0	0	2
ENSMUSG00000111951.1	0	0	0	0	0	0
ENSMUSG00000095479.1	0	0	0	0	0	0
ENSMUSG00000075209.3	0	0	0	0	0	0
ENSMUSG00000026692.12	8	27	12	13	7	28
ENSMUSG00000105293.1	0	0	0	0	0	0
ENSMUSG00000107384.1	4	7	14	10	7	23
ENSMUSG00000038121.6	1862	1848	1957	2446	1763	2166
ENSMUSG00000077733.1	0	0	3	0	0	2
ENSMUSG00000035780.2	0	0	0	0	0	0
ENSMUSG00000073257.3	0	0	0	0	0	0
ENSMUSG00000083228.1	0	0	0	0	0	0
ENSMUSG00000108397.1	0	0	0	0	0	0
ENSMUSG00000087677.1	0	0	6	4	4	8
ENSMUSG00000106894.1	0	0	0	0	0	0
ENSMUSG00000039648.14	451	312	449	320	209	330
ENSMUSG00000087802.1	0	0	0	0	0	0
ENSMUSG00000080968.3	23	22	17	31	8	25
ENSMUSG00000054459.8	4	5	9	28	5	9
ENSMUSG00000084954.2	0	0	0	0	0	0
ENSMUSG00000086757.1	0	0	0	0	0	0
ENSMUSG00000104323.1	0	0	0	0	0	0
ENSMUSG00000025386.2	9	2	12	13	7	8
ENSMUSG00000083927.1	0	0	0	0	0	0
ENSMUSG00000052852.8	419	546	590	677	305	494
ENSMUSG00000058794.12	445	414	543	706	538	405
ENSMUSG00000033156.9	0	0	0	0	0	0
ENSMUSG00000085860.1	0	0	5	3	0	0
ENSMUSG00000114712.1	0	0	0	0	0	0
ENSMUSG00000030707.15	11206	9601	8914	10804	9156	10357
ENSMUSG00000079641.3	5095	5426	6313	6514	4762	6200
ENSMUSG00000094993.2	0	4	20	130	18	10
ENSMUSG00000113596.1	1	0	0	0	0	0
ENSMUSG00000104060.1	0	0	4	0	5	16
ENSMUSG00000026009.14	504	495	538	848	548	956
ENSMUSG00000111617.1	0	0	0	0	0	4
ENSMUSG00000100745.1	0	0	0	0	0	0
ENSMUSG00000099851.1	193	154	166	224	195	227
ENSMUSG00000102248.1	0	0	0	0	0	0
ENSMUSG00000097546.1	77	86	75	111	72	66
ENSMUSG00000110329.1	0	0	3	0	0	0
ENSMUSG00000102535.1	0	0	3	0	0	0
ENSMUSG00000087965.1	0	0	0	0	0	0
ENSMUSG00000114469.1	0	4	0	0	4	0
ENSMUSG00000113758.1	0	0	0	0	0	0
ENSMUSG00000094440.1	0	0	0	0	0	0
ENSMUSG00000048316.3	523	457	443	610	404	528
ENSMUSG00000073737.3	123	195	202	212	165	201
ENSMUSG00000074505.5	127	114	197	280	134	264
ENSMUSG00000073747.2	0	0	0	0	0	0
ENSMUSG00000027474.12	558	551	397	549	381	521
ENSMUSG00000112249.1	5	5	0	0	5	0
ENSMUSG00000076473.3	34	24	35	25	24	19
ENSMUSG00000107414.1	0	0	0	0	0	0
ENSMUSG00000087979.1	0	0	0	0	0	0
ENSMUSG00000103630.1	5	12	5	0	0	0
ENSMUSG00000077948.2	0	0	0	0	0	0
ENSMUSG00000114161.1	8	0	0	0	0	0
ENSMUSG00000078260.1	0	0	0	0	0	0
ENSMUSG00000065296.1	0	0	0	0	0	0
ENSMUSG00000084462.1	0	0	0	0	0	0
ENSMUSG00000083250.1	0	0	0	0	0	0
ENSMUSG00000081045.1	0	0	0	0	0	0
ENSMUSG00000113570.1	10	19	30	18	16	11
ENSMUSG00000107788.1	3	1	8	6	3	13
ENSMUSG00000093509.1	0	0	0	0	0	0
ENSMUSG00000053852.11	0	0	0	0	0	0
ENSMUSG00000084523.1	1	1	1	1	1	1
ENSMUSG00000072214.6	2519	2236	1721	2148	1519	1787
ENSMUSG00000038252.13	1401	1581	2158	2128	1328	2348
ENSMUSG00000104981.1	0	0	0	0	0	0
ENSMUSG00000024553.7	0	0	0	0	0	0
ENSMUSG00000006498.16	7579	7492	8672	8530	5405	8875
ENSMUSG00000024592.15	328	506	353	411	357	458
ENSMUSG00000094743.2	0	0	0	0	0	0
ENSMUSG00000070526.2	119	94	78	102	118	92
ENSMUSG00000025499.18	1172	1019	1140	1122	895	1021
ENSMUSG00000042305.12	2017	2026	1965	2267	1880	2334
ENSMUSG00000049653.4	491	370	222	308	335	475
ENSMUSG00000062825.15	47576	51599	39403	43947	46209	44581
ENSMUSG00000113546.1	0	0	0	0	0	0
ENSMUSG00000102521.1	0	0	0	0	0	0
ENSMUSG00000065331.1	0	0	0	0	0	0
ENSMUSG00000112040.1	0	0	0	0	0	0
ENSMUSG00000113783.1	0	0	0	0	0	0
ENSMUSG00000065211.3	0	1	1	1	0	0
ENSMUSG00000092452.1	0	0	0	0	0	0
ENSMUSG00000040489.5	4	8	16	20	8	15
ENSMUSG00000027848.12	2924	9612	2729	2855	6293	4279
ENSMUSG00000028233.6	1444	1694	1605	2184	1403	1831
ENSMUSG00000097263.1	5	4	1	9	6	4
ENSMUSG00000095143.5	0	0	2	2	1	0
ENSMUSG00000051431.7	44	5	21	26	0	0
ENSMUSG00000101955.1	0	0	0	0	0	0
ENSMUSG00000068099.4	0	4	0	12	0	0
ENSMUSG00000021838.16	1889	1547	1498	1564	967	2140
ENSMUSG00000081801.1	2	8	0	0	0	0
ENSMUSG00000084612.1	0	0	0	0	0	0
ENSMUSG00000083679.1	2	0	6	6	0	4
ENSMUSG00000108506.1	4	13	9	7	19	7
ENSMUSG00000114880.1	2	2	6	2	2	2
ENSMUSG00000079629.5	0	0	0	0	0	0
ENSMUSG00000072847.4	369	490	384	454	352	467
ENSMUSG00000111104.1	1	0	3	0	2	4
ENSMUSG00000064326.13	882	924	776	900	610	969
ENSMUSG00000086722.1	0	0	0	0	0	0
ENSMUSG00000006784.14	7	20	9	25	21	7
ENSMUSG00000022102.13	1321	1429	1427	2164	1495	1721
ENSMUSG00000080895.1	0	0	0	0	0	0
ENSMUSG00000102822.1	0	0	0	0	0	0
ENSMUSG00000082644.1	0	0	0	0	0	0
ENSMUSG00000092308.3	0	0	0	0	0	0
ENSMUSG00000076288.1	0	0	0	0	0	0
ENSMUSG00000083226.1	0	4	4	4	0	0
ENSMUSG00000038371.15	3804	3749	4156	4050	2973	4633
ENSMUSG00000112997.1	0	0	0	0	0	0
ENSMUSG00000108465.1	49	65	87	110	64	59
ENSMUSG00000101707.1	0	0	0	0	0	0
ENSMUSG00000020042.15	98	100	109	180	65	112
ENSMUSG00000048299.8	0	0	0	0	0	0
ENSMUSG00000027048.15	4	0	0	12	0	4
ENSMUSG00000060093.6	1	11	3	1	6	3
ENSMUSG00000103799.1	0	0	0	0	8	0
ENSMUSG00000083884.1	0	0	0	0	0	0
ENSMUSG00000075187.2	0	0	0	0	0	0
ENSMUSG00000082613.1	0	0	0	0	0	0
ENSMUSG00000096937.1	37	50	36	0	26	45
ENSMUSG00000052675.11	157	111	175	208	117	169
ENSMUSG00000083866.1	0	0	0	4	0	0
ENSMUSG00000054723.5	1015	719	911	1038	646	892
ENSMUSG00000043999.6	8	0	16	4	7	10
ENSMUSG00000081128.1	8	15	11	16	12	27
ENSMUSG00000064829.3	8	1	7	21	1	9
ENSMUSG00000079444.9	1586	1584	1286	1821	1472	1927
ENSMUSG00000022100.13	2825	3126	3275	3831	2688	3872
ENSMUSG00000097079.2	0	0	40	8	14	5
ENSMUSG00000105368.1	59	100	65	81	57	53
ENSMUSG00000087660.1	504	403	489	717	389	548
ENSMUSG00000043312.6	0	0	0	0	0	0
ENSMUSG00000111868.1	5	13	8	0	19	4
ENSMUSG00000040840.7	152	153	167	183	140	225
ENSMUSG00000017446.14	3494	3907	3390	4077	2983	4399
ENSMUSG00000002949.15	1407	1550	1381	1597	1158	1712
ENSMUSG00000106097.1	0	0	0	0	0	0
ENSMUSG00000094005.1	0	0	0	0	0	0
ENSMUSG00000093434.3	0	0	0	0	0	0
ENSMUSG00000049115.15	411	416	423	546	309	522
ENSMUSG00000106763.1	0	0	0	0	0	0
ENSMUSG00000095356.1	0	0	0	0	0	0
ENSMUSG00000111754.1	0	0	0	0	0	0
ENSMUSG00000073554.3	0	0	2	4	0	0
ENSMUSG00000080649.1	0	0	0	0	0	0
ENSMUSG00000026854.16	542	547	815	562	584	515
ENSMUSG00000028608.15	1813	1869	1642	1790	1725	1775
ENSMUSG00000111651.1	0	0	0	0	0	8
ENSMUSG00000099750.1	0	0	0	5	0	0
ENSMUSG00000097065.1	20	3	21	3	4	14
ENSMUSG00000103438.1	0	0	0	0	0	0
ENSMUSG00000098934.1	228	156	259	467	268	329
ENSMUSG00000095257.1	0	0	0	0	0	0
ENSMUSG00000086027.1	0	0	3	0	3	0
ENSMUSG00000052456.9	2560	2725	2993	3188	2375	3405
ENSMUSG00000106773.1	0	0	5	0	0	0
ENSMUSG00000049775.16	107542	94077	79288	115224	68981	91311
ENSMUSG00000080582.1	0	2	0	2	0	5
ENSMUSG00000110790.1	1405	1507	1278	1792	1836	2098
ENSMUSG00000099153.1	0	0	0	0	0	0
ENSMUSG00000081592.1	0	0	0	0	0	0
ENSMUSG00000102168.1	0	0	0	0	0	0
ENSMUSG00000042797.9	33	48	27	68	36	45
ENSMUSG00000103056.1	0	0	0	0	4	0
ENSMUSG00000110137.1	0	0	0	0	0	0
ENSMUSG00000079469.10	1633	1914	1215	1466	1051	1908
ENSMUSG00000065625.1	0	0	0	0	0	0
ENSMUSG00000094338.1	2	2	3	1	0	10
ENSMUSG00000021764.7	1350	1387	1741	1938	1110	1754
ENSMUSG00000026700.4	28	25	14	20	16	4
ENSMUSG00000102152.1	0	4	1	12	16	12
ENSMUSG00000108771.1	0	0	0	0	0	0
ENSMUSG00000080748.1	0	0	0	0	0	0
ENSMUSG00000108948.3	0	0	0	0	0	0
ENSMUSG00000030689.15	1084	1351	1170	1460	1040	1680
ENSMUSG00000015850.11	1407	1473	1346	1515	1326	1549
ENSMUSG00000037071.2	15512	18733	17642	62831	19951	41469
ENSMUSG00000082022.1	0	0	0	0	0	0
ENSMUSG00000112430.1	0	0	0	0	0	2
ENSMUSG00000094608.1	0	0	0	0	0	0
ENSMUSG00000088099.1	0	0	0	0	0	0
ENSMUSG00000097019.1	16	8	0	8	0	0
ENSMUSG00000084205.1	0	0	0	0	0	0
ENSMUSG00000033187.7	25	20	24	4	9	12
ENSMUSG00000042707.6	0	0	0	0	0	13
ENSMUSG00000087303.2	38	42	28	36	31	18
ENSMUSG00000096592.1	35	41	34	53	47	56
ENSMUSG00000108222.1	0	0	0	0	0	0
ENSMUSG00000028788.14	12459	11693	12754	14065	10201	16260
ENSMUSG00000049229.5	0	0	0	0	0	0
ENSMUSG00000109496.1	0	0	0	0	0	0
ENSMUSG00000113021.1	0	0	0	0	0	0
ENSMUSG00000022175.8	13355	11883	11958	13078	11968	14107
ENSMUSG00000015501.10	3186	4184	2412	3402	2593	3522
ENSMUSG00000108218.2	366	358	336	637	285	339
ENSMUSG00000004266.15	9667	8829	8442	11106	10274	9234
ENSMUSG00000001333.9	334	251	382	577	191	377
ENSMUSG00000070421.4	0	0	0	0	0	0
ENSMUSG00000094320.1	7	6	3	2	7	9
ENSMUSG00000041390.18	4458	4294	4243	4693	3132	5081
ENSMUSG00000061843.4	0	0	0	2	0	0
ENSMUSG00000103730.1	635	605	675	911	592	852
ENSMUSG00000025170.13	147	188	133	205	100	139
ENSMUSG00000089655.1	0	0	0	0	0	0
ENSMUSG00000109622.1	0	0	0	0	0	0
ENSMUSG00000046321.8	0	16	0	9	4	0
ENSMUSG00000051396.15	161	219	190	284	175	283
ENSMUSG00000004264.17	3195	3405	3667	4503	3036	4069
ENSMUSG00000088749.1	0	0	0	0	0	0
ENSMUSG00000028416.12	4623	4353	4768	5340	3770	5033
ENSMUSG00000057455.12	0	45	0	0	4	8
ENSMUSG00000096859.1	0	0	0	0	0	0
ENSMUSG00000002076.11	12	0	9	5	13	11
ENSMUSG00000089953.3	0	5	0	0	0	0
ENSMUSG00000101363.1	0	0	0	0	0	0
ENSMUSG00000044934.13	701	746	845	809	688	867
ENSMUSG00000090121.10	0	0	0	0	0	0
ENSMUSG00000108024.1	241	261	179	189	281	224
ENSMUSG00000102382.1	0	0	0	0	0	0
ENSMUSG00000095273.1	0	0	0	0	0	0
ENSMUSG00000105474.1	0	0	0	0	0	0
ENSMUSG00000082693.3	10	14	0	2	0	2
ENSMUSG00000098403.1	0	2	3	4	2	8
ENSMUSG00000108153.1	0	0	0	0	0	0
ENSMUSG00000102422.1	0	0	0	0	0	0
ENSMUSG00000091725.8	0	0	0	0	0	0
ENSMUSG00000039330.4	2	2	0	0	8	3
ENSMUSG00000063660.4	4	0	0	3	0	2
ENSMUSG00000082774.1	0	0	0	0	0	0
ENSMUSG00000089941.1	0	0	4	5	0	5
ENSMUSG00000082951.1	0	0	0	0	0	0
ENSMUSG00000100573.1	0	0	0	0	0	0
ENSMUSG00000086176.4	0	0	0	0	0	0
ENSMUSG00000096842.1	103	83	119	126	92	128
ENSMUSG00000020212.14	391	450	324	409	408	406
ENSMUSG00000022761.10	2908	3013	2920	3389	2444	3367
ENSMUSG00000100150.1	22	50	68	69	42	78
ENSMUSG00000008136.14	2371	1592	1033	1058	613	759
ENSMUSG00000051499.7	18	49	61	58	30	75
ENSMUSG00000084210.1	0	0	0	0	0	0
ENSMUSG00000048537.16	3383	3896	3357	4268	2664	3849
ENSMUSG00000007892.8	18899	18406	20722	21168	15477	19174
ENSMUSG00000069830.10	221	213	243	422	303	416
ENSMUSG00000110125.1	4	0	4	16	8	12
ENSMUSG00000028414.17	755	921	908	1064	598	917
ENSMUSG00000095616.1	0	4	7	6	18	2
ENSMUSG00000106839.1	0	0	0	0	0	0
ENSMUSG00000110323.1	0	0	0	0	0	0
ENSMUSG00000112221.1	0	0	0	0	0	0
ENSMUSG00000054978.3	36	27	10	36	27	20
ENSMUSG00000048280.18	949	1134	1030	1320	864	1233
ENSMUSG00000059832.4	0	0	0	0	0	0
ENSMUSG00000086148.1	14	4	4	4	0	0
ENSMUSG00000090551.1	435	333	396	430	415	534
ENSMUSG00000038467.15	10289	10065	10751	11076	9462	13273
ENSMUSG00000096943.1	0	0	0	0	0	0
ENSMUSG00000112390.1	0	0	0	0	0	0
ENSMUSG00000022240.9	193	44	63	158	46	88
ENSMUSG00000062110.14	402	442	582	660	423	640
ENSMUSG00000055932.15	3396	3407	3731	3902	2683	4003
ENSMUSG00000099142.1	2	1	2	2	2	2
ENSMUSG00000043219.9	84	113	78	87	62	104
ENSMUSG00000059742.10	144	144	106	164	163	214
ENSMUSG00000078346.3	0	0	0	0	0	0
ENSMUSG00000111587.1	0	0	0	0	0	0
ENSMUSG00000081180.1	0	0	0	4	0	0
ENSMUSG00000052212.6	2033	1584	670	2300	865	1082
ENSMUSG00000040423.10	3140	3513	3269	3691	3287	3720
ENSMUSG00000103971.1	0	0	0	0	0	0
ENSMUSG00000100540.1	0	0	0	0	0	0
ENSMUSG00000096799.1	0	0	0	0	0	0
ENSMUSG00000043308.1	0	0	0	0	0	0
ENSMUSG00000112938.1	0	0	0	0	0	0
ENSMUSG00000058952.12	113	445	934	1180	381	611
ENSMUSG00000057457.11	0	12	15	4	4	12
ENSMUSG00000084329.1	14	20	4	15	16	17
ENSMUSG00000098469.1	0	0	0	0	0	0
ENSMUSG00000030268.17	641	813	2182	1855	774	1272
ENSMUSG00000114636.1	0	0	0	0	0	0
ENSMUSG00000013562.12	2	4	7	0	0	16
ENSMUSG00000074397.4	4	3	0	12	12	20
ENSMUSG00000103852.1	0	0	0	0	0	0
ENSMUSG00000050912.15	18099	14278	14183	15940	13255	16904
ENSMUSG00000095182.1	0	0	0	0	0	0
ENSMUSG00000084745.1	2	3	0	0	0	0
ENSMUSG00000105843.1	0	8	2	4	0	0
ENSMUSG00000087233.1	14	3	1	20	17	13
ENSMUSG00000103292.1	15	11	37	0	9	1
ENSMUSG00000088916.1	0	0	0	0	2	0
ENSMUSG00000086437.2	0	0	0	5	0	0
ENSMUSG00000103383.1	0	0	0	0	0	0
ENSMUSG00000055298.6	0	0	0	0	0	0
ENSMUSG00000038637.15	230	175	274	252	195	264
ENSMUSG00000110216.1	0	0	0	0	0	0
ENSMUSG00000108206.1	0	0	0	0	0	0
ENSMUSG00000112266.1	4	0	0	0	0	8
ENSMUSG00000028759.13	7524	7419	7599	8731	6176	9067
ENSMUSG00000020808.3	240	202	292	194	145	155
ENSMUSG00000096681.1	11	5	8	7	8	9
ENSMUSG00000020566.19	2	3	11	13	5	0
ENSMUSG00000048559.4	0	0	0	0	0	0
ENSMUSG00000017144.8	2564	2850	2314	2918	1960	2359
ENSMUSG00000024424.14	1081	901	1019	1327	946	1353
ENSMUSG00000078060.1	0	0	0	0	0	0
ENSMUSG00000035356.16	21046	15196	11080	10683	22718	17911
ENSMUSG00000042642.13	1057	1143	1088	1353	911	1248
ENSMUSG00000034066.13	672	773	735	782	601	656
ENSMUSG00000061802.5	0	4	0	0	0	0
ENSMUSG00000062905.1	0	0	0	8	0	4
ENSMUSG00000040124.5	754	585	627	697	478	845
ENSMUSG00000113271.1	0	0	4	9	0	0
ENSMUSG00000088875.1	0	0	0	0	0	0
ENSMUSG00000041476.12	0	4	184	36	38	20
ENSMUSG00000030744.13	18638	18797	20710	21935	16223	21198
ENSMUSG00000038580.13	0	5	0	0	0	0
ENSMUSG00000096959.1	37	15	24	30	27	32
ENSMUSG00000018199.8	1517	1358	1383	1368	966	1473
ENSMUSG00000069053.11	0	0	0	0	0	0
ENSMUSG00000105595.1	0	0	0	0	0	0
ENSMUSG00000083073.1	0	0	0	0	0	0
ENSMUSG00000030801.10	463	687	604	837	597	798
ENSMUSG00000106212.1	0	0	0	0	0	0
ENSMUSG00000079173.11	71	168	72	62	31	82
ENSMUSG00000077205.1	0	0	0	0	0	0
ENSMUSG00000063177.6	25	14	21	9	20	9
ENSMUSG00000045075.3	30	38	35	55	44	60
ENSMUSG00000089267.1	6	2	7	7	6	10
ENSMUSG00000088861.1	0	0	0	0	0	0
ENSMUSG00000110307.1	0	0	0	0	0	0
ENSMUSG00000029776.11	2050	2234	2293	2684	1865	2644
ENSMUSG00000037217.15	395	460	349	386	302	433
ENSMUSG00000102302.1	73	66	128	122	76	103
ENSMUSG00000003341.9	0	12	0	0	3	4
ENSMUSG00000105589.4	0	0	0	0	0	0
ENSMUSG00000022421.18	689	558	629	597	387	551
ENSMUSG00000088920.1	0	0	0	0	0	0
ENSMUSG00000113095.1	0	0	0	0	0	0
ENSMUSG00000083725.1	0	4	0	0	0	4
ENSMUSG00000088693.1	0	0	0	0	0	0
ENSMUSG00000089277.1	0	0	0	0	0	0
ENSMUSG00000025326.12	2880	2886	3072	998	2547	3431
ENSMUSG00000111989.1	0	0	0	0	0	0
ENSMUSG00000028134.11	1593	1498	1226	1526	1140	1698
ENSMUSG00000087497.7	114	183	109	153	69	113
ENSMUSG00000096530.7	0	0	0	0	0	0
ENSMUSG00000109670.1	0	0	0	0	0	0
ENSMUSG00000081712.1	0	6	0	9	10	0
ENSMUSG00000097142.1	8295	9252	7943	8901	8755	9429
ENSMUSG00000083392.1	15	12	16	18	9	13
ENSMUSG00000089929.1	2591	2451	2065	2976	2735	2857
ENSMUSG00000075427.14	0	0	0	0	2	0
ENSMUSG00000027457.15	65	101	76	113	45	106
ENSMUSG00000101617.1	0	0	0	0	0	0
ENSMUSG00000084333.1	10	14	14	25	10	16
ENSMUSG00000081728.1	0	0	0	0	0	0
ENSMUSG00000000167.14	23	33	18	31	53	48
ENSMUSG00000019027.7	195	251	225	266	156	330
ENSMUSG00000110751.1	5	0	4	8	9	5
ENSMUSG00000098010.1	0	0	0	0	0	0
ENSMUSG00000101050.1	0	0	0	0	0	0
ENSMUSG00000036181.2	2671	2440	2216	2529	1828	2395
ENSMUSG00000096046.1	0	0	0	0	0	0
ENSMUSG00000087336.2	14	0	3	8	0	5
ENSMUSG00000020481.15	0	0	0	0	0	9
ENSMUSG00000111091.1	0	0	0	0	0	0
ENSMUSG00000001891.16	3514	3612	3958	4105	3077	4391
ENSMUSG00000074506.4	11	11	22	35	15	16
ENSMUSG00000084139.1	0	0	0	3	4	2
ENSMUSG00000028136.15	2966	3265	3029	3785	3118	3781
ENSMUSG00000045087.8	56	56	48	98	40	50
ENSMUSG00000105603.1	0	0	0	0	0	0
ENSMUSG00000109005.1	204	140	72	140	131	122
ENSMUSG00000096061.1	0	0	0	0	0	0
ENSMUSG00000002297.15	571	664	828	833	503	856
ENSMUSG00000107413.1	0	4	9	0	7	8
ENSMUSG00000024650.4	0	0	0	0	0	0
ENSMUSG00000098476.1	0	0	0	0	0	0
ENSMUSG00000109881.1	823	642	562	548	733	765
ENSMUSG00000094119.3	0	0	0	0	0	0
ENSMUSG00000025288.1	0	0	0	0	0	0
ENSMUSG00000065045.1	0	0	0	0	0	0
ENSMUSG00000107341.1	0	0	0	0	0	0
ENSMUSG00000085122.1	0	0	0	0	0	0
ENSMUSG00000086057.1	0	0	0	0	0	0
ENSMUSG00000101436.1	0	0	0	0	0	0
ENSMUSG00000037815.6	12087	11251	12121	14020	9357	12668
ENSMUSG00000013593.12	5038	5235	4926	6271	4325	5095
ENSMUSG00000077437.1	0	0	0	0	0	0
ENSMUSG00000074465.2	4	11	0	0	0	2
ENSMUSG00000102046.1	0	0	0	0	0	0
ENSMUSG00000088918.1	0	0	0	0	0	0
ENSMUSG00000107991.1	0	0	0	0	0	0
ENSMUSG00000100780.1	0	0	0	0	0	0
ENSMUSG00000099933.1	0	0	0	0	0	0
ENSMUSG00000110118.1	0	0	0	0	0	0
ENSMUSG00000079694.2	0	0	0	3	0	0
ENSMUSG00000097945.1	0	0	0	0	0	0
ENSMUSG00000080666.1	0	0	0	0	0	0
ENSMUSG00000002871.14	1079	1094	1170	1229	889	1203
ENSMUSG00000097891.1	95	129	116	143	146	204
ENSMUSG00000036327.18	968	792	781	829	724	829
ENSMUSG00000077427.1	0	0	0	0	0	0
ENSMUSG00000020545.13	0	0	0	0	0	0
ENSMUSG00000022303.8	71	30	62	53	36	103
ENSMUSG00000111993.1	0	0	0	0	0	0
ENSMUSG00000032192.9	859	815	746	964	508	839
ENSMUSG00000076063.1	0	0	0	0	0	0
ENSMUSG00000090284.2	0	0	0	0	9	0
ENSMUSG00000085402.1	0	0	0	0	0	0
ENSMUSG00000113780.1	0	18	8	15	3	10
ENSMUSG00000088112.1	0	0	0	0	0	0
ENSMUSG00000062234.14	6258	6159	6054	6966	5233	7117
ENSMUSG00000074582.10	4509	4502	4011	4647	3822	4922
ENSMUSG00000105921.1	0	0	0	0	0	0
ENSMUSG00000109488.1	0	0	0	0	0	0
ENSMUSG00000053856.7	0	0	0	0	0	0
ENSMUSG00000054702.14	105	165	220	278	154	159
ENSMUSG00000087264.1	12	14	14	18	20	9
ENSMUSG00000041378.1	1322	1023	1044	955	688	1077
ENSMUSG00000097998.1	12	4	0	1	8	0
ENSMUSG00000065406.3	1	1	1	1	1	1
ENSMUSG00000092292.3	0	0	0	0	0	0
ENSMUSG00000045010.14	0	0	0	0	8	0
ENSMUSG00000108828.1	0	0	0	0	0	0
ENSMUSG00000109272.1	0	0	0	0	0	0
ENSMUSG00000034450.8	0	4	12	0	9	12
ENSMUSG00000006418.17	5706	4846	5263	6499	4556	6490
ENSMUSG00000043460.6	0	11	0	0	5	0
ENSMUSG00000088124.1	0	0	0	0	0	0
ENSMUSG00000113329.1	0	0	0	0	0	0
ENSMUSG00000108852.1	3	3	5	13	1	3
ENSMUSG00000109564.1	273	336	415	640	133	508
ENSMUSG00000086862.1	8	17	0	12	0	12
ENSMUSG00000045515.3	0	6	0	0	0	0
ENSMUSG00000087432.1	0	0	0	0	0	0
ENSMUSG00000025810.9	2660	3578	3904	4296	2162	4509
ENSMUSG00000106548.1	0	0	0	0	0	0
ENSMUSG00000107857.1	0	0	0	0	0	0
ENSMUSG00000048411.4	0	0	0	0	0	0
ENSMUSG00000084861.1	0	0	0	0	0	0
ENSMUSG00000067764.11	2	4	0	0	0	0
ENSMUSG00000088103.1	0	0	0	0	0	0
ENSMUSG00000046846.4	0	0	0	0	4	0
ENSMUSG00000024527.9	3246	3060	3039	3268	3017	3660
ENSMUSG00000032301.13	4279	3904	4925	5709	4134	5274
ENSMUSG00000084111.4	2889	2621	2775	3334	2117	3310
ENSMUSG00000059663.1	0	0	0	0	0	0
ENSMUSG00000099901.1	0	0	0	0	0	0
ENSMUSG00000025094.7	171	173	174	218	123	141
ENSMUSG00000084018.1	0	0	0	0	0	0
ENSMUSG00000065080.1	0	0	0	0	0	0
ENSMUSG00000049511.5	851	670	478	487	424	354
ENSMUSG00000045140.8	210	259	279	296	273	261
ENSMUSG00000045509.7	9	12	9	0	13	2
ENSMUSG00000084590.1	1	1	1	1	1	1
ENSMUSG00000099441.1	0	0	0	0	0	0
ENSMUSG00000112544.1	0	4	9	5	0	8
ENSMUSG00000084105.1	0	0	7	1	0	4
ENSMUSG00000043311.7	679	727	746	788	519	687
ENSMUSG00000086542.1	0	0	2	0	0	0
ENSMUSG00000029517.13	0	0	0	0	0	0
ENSMUSG00000094861.1	0	0	0	0	0	0
ENSMUSG00000034278.3	309	274	296	380	183	296
ENSMUSG00000100379.6	0	0	0	0	0	0
ENSMUSG00000097354.7	481	587	527	501	463	647
ENSMUSG00000114872.1	0	0	0	5	0	0
ENSMUSG00000015656.17	27557	46355	39099	54864	40024	46533
ENSMUSG00000090641.2	128	151	139	156	128	176
ENSMUSG00000068324.5	18	48	41	23	21	51
ENSMUSG00000099836.1	0	0	0	0	0	0
ENSMUSG00000046957.5	0	0	0	4	20	0
ENSMUSG00000099426.6	0	0	0	0	0	0
ENSMUSG00000106298.1	0	0	0	0	0	0
ENSMUSG00000072822.2	0	0	0	0	0	0
ENSMUSG00000049097.9	137	134	107	123	51	102
ENSMUSG00000102566.1	7	7	3	3	0	14
ENSMUSG00000028747.10	4	4	8	20	4	15
ENSMUSG00000114855.1	0	0	0	0	0	0
ENSMUSG00000030677.8	491	489	600	629	465	704
ENSMUSG00000110929.1	0	0	0	0	0	0
ENSMUSG00000070933.10	0	0	0	0	0	3
ENSMUSG00000048796.7	887	763	756	1053	749	1005
ENSMUSG00000051729.12	0	0	0	0	0	0
ENSMUSG00000102990.1	0	0	0	0	0	0
ENSMUSG00000090039.1	9	4	5	10	0	16
ENSMUSG00000074218.3	7	21	104	23	8	21
ENSMUSG00000081242.1	4	2	6	5	0	2
ENSMUSG00000102556.1	0	4	0	0	0	0
ENSMUSG00000099150.1	0	0	0	0	0	0
ENSMUSG00000074736.10	42	151	174	155	70	178
ENSMUSG00000097658.1	112	90	114	93	85	111
ENSMUSG00000057375.13	1243	1102	1305	1702	1000	1573
ENSMUSG00000099196.1	0	0	0	0	1	0
ENSMUSG00000114841.1	0	0	0	0	0	0
ENSMUSG00000054199.17	2976	3161	3128	3958	2752	4009
ENSMUSG00000050211.14	4	0	66	0	12	0
ENSMUSG00000111358.1	13	4	4	4	2	4
ENSMUSG00000113333.1	0	0	0	0	0	0
ENSMUSG00000074220.10	192	197	164	250	147	151
ENSMUSG00000100046.1	0	1	75	3	0	1
ENSMUSG00000040855.15	566	623	617	728	400	732
ENSMUSG00000032570.17	3770	4054	3547	4866	3727	4251
ENSMUSG00000074024.5	144	149	116	137	68	114
ENSMUSG00000083297.1	0	0	0	0	0	0
ENSMUSG00000030399.2	125	124	19743	2203	1944	1287
ENSMUSG00000002489.15	1452	1316	894	1338	958	1332
ENSMUSG00000032586.9	184	138	215	210	101	157
ENSMUSG00000069083.4	44	53	70	64	66	133
ENSMUSG00000099454.1	0	0	0	0	0	0
ENSMUSG00000002833.11	1790	1821	1770	2030	1644	2400
ENSMUSG00000026726.10	78	122	170	81	93	112
ENSMUSG00000062551.13	0	0	0	0	0	0
ENSMUSG00000103161.1	0	0	0	0	0	0
ENSMUSG00000049133.6	0	0	0	0	0	0
ENSMUSG00000111983.1	0	0	5	0	0	0
ENSMUSG00000087190.1	0	0	0	5	4	5
ENSMUSG00000056008.1	0	0	0	0	0	0
ENSMUSG00000024386.8	0	5	4	0	4	0
ENSMUSG00000089279.1	0	0	0	0	0	0
ENSMUSG00000035726.7	3796	3830	3702	4677	3328	4777
ENSMUSG00000064854.1	0	0	0	0	0	0
ENSMUSG00000087332.1	0	0	0	0	0	0
ENSMUSG00000112468.1	0	0	0	0	0	0
ENSMUSG00000001497.18	0	0	4	4	0	0
ENSMUSG00000070820.3	0	0	0	0	0	0
ENSMUSG00000099184.1	0	0	0	0	0	0
ENSMUSG00000024448.14	0	0	0	0	0	0
ENSMUSG00000098820.1	0	0	0	0	0	0
ENSMUSG00000053091.16	403	376	255	483	263	412
ENSMUSG00000112015.1	0	0	0	0	0	0
ENSMUSG00000089337.1	3	0	0	1	0	0
ENSMUSG00000045679.14	2010	2189	2358	2385	2031	2550
ENSMUSG00000084562.1	0	0	3	2	0	1
ENSMUSG00000060747.3	0	0	0	0	0	0
ENSMUSG00000083570.1	0	0	0	0	0	0
ENSMUSG00000090027.1	4	11	4	4	12	18
ENSMUSG00000055660.8	254	281	322	285	222	335
ENSMUSG00000104150.2	4	12	9	13	14	18
ENSMUSG00000048038.7	0	49	28	13	20	54
ENSMUSG00000068078.4	0	0	0	0	0	0
ENSMUSG00000044268.4	31	42	34	29	34	41
ENSMUSG00000034729.16	760	810	739	874	648	943
ENSMUSG00000053289.8	947	1171	1099	1483	985	1484
ENSMUSG00000053110.13	4795	4218	3970	4317	2712	3911
ENSMUSG00000104073.1	0	0	0	0	0	0
ENSMUSG00000029726.16	1990	2263	2204	2449	1851	2621
ENSMUSG00000102425.1	846	796	915	944	907	1111
ENSMUSG00000112001.1	1	0	0	0	0	0
ENSMUSG00000109581.1	0	0	0	0	0	0
ENSMUSG00000038115.16	4	0	0	1	4	8
ENSMUSG00000073117.2	0	0	0	0	0	0
ENSMUSG00000040857.15	2677	2392	2637	2741	2100	2764
ENSMUSG00000066097.6	0	0	0	0	0	0
ENSMUSG00000113535.1	0	8	30	19	5	18
ENSMUSG00000020456.17	9136	9158	9874	11168	7758	10761
ENSMUSG00000083291.3	0	0	0	0	0	0
ENSMUSG00000014039.17	777	994	732	1010	795	978
ENSMUSG00000104746.1	0	0	0	0	0	0
ENSMUSG00000073405.6	222	247	315	307	201	342
ENSMUSG00000029911.14	836	847	1155	1235	836	1013
ENSMUSG00000087236.3	31	4	15	3	17	35
ENSMUSG00000106124.1	0	0	0	0	0	0
ENSMUSG00000096235.1	0	3	0	0	0	2
ENSMUSG00000019470.12	2195	2120	2204	2552	1852	2649
ENSMUSG00000081617.1	0	0	0	0	0	0
ENSMUSG00000026824.11	4	9	0	0	0	4
ENSMUSG00000031402.12	3686	3590	3427	3787	3286	3924
ENSMUSG00000000489.6	1971	1901	2002	2786	1707	2017
ENSMUSG00000030500.6	0	2	11	12	0	4
ENSMUSG00000107094.1	17	1	17	7	11	5
ENSMUSG00000114172.1	89	113	90	106	66	128
ENSMUSG00000099372.1	0	0	0	0	0	0
ENSMUSG00000047079.1	0	0	0	0	0	0
ENSMUSG00000021113.5	1838	1530	1631	1867	1640	1811
ENSMUSG00000038984.3	124	109	100	158	56	88
ENSMUSG00000096229.3	0	0	0	0	0	0
ENSMUSG00000094153.1	0	0	0	0	0	4
ENSMUSG00000059835.1	5	6	12	10	12	19
ENSMUSG00000104734.1	0	0	0	0	0	0
ENSMUSG00000029861.17	46	40	43	40	29	16
ENSMUSG00000025825.12	2635	2241	2429	2699	2445	3180
ENSMUSG00000093013.1	0	0	0	0	0	0
ENSMUSG00000025498.15	2825	2188	2819	3505	1984	3164
ENSMUSG00000094191.1	16	14	28	31	9	15
ENSMUSG00000056209.7	714	745	716	1036	643	1010
ENSMUSG00000099520.1	0	0	0	0	0	0
ENSMUSG00000101333.1	0	0	0	0	0	0
ENSMUSG00000022574.6	682	576	544	751	490	552
ENSMUSG00000057572.15	571	680	710	711	479	689
ENSMUSG00000029863.13	1402	958	1206	1970	1001	1776
ENSMUSG00000028811.11	1846	1777	2332	2400	1869	2366
ENSMUSG00000082701.1	0	0	0	0	0	0
ENSMUSG00000114144.1	0	0	0	0	0	0
ENSMUSG00000107810.1	51	39	48	56	38	61
ENSMUSG00000004364.14	4053	4300	4235	4691	3897	4767
ENSMUSG00000079595.1	0	0	0	0	0	0
ENSMUSG00000079262.3	0	0	0	5	5	0
ENSMUSG00000059246.4	0	0	0	0	0	0
ENSMUSG00000047592.17	1671	2000	1942	1688	1558	1730
ENSMUSG00000001630.13	1582	1663	1658	1681	1243	1499
ENSMUSG00000031917.12	963	872	942	1148	752	1183
ENSMUSG00000006395.16	479	496	456	606	319	626
ENSMUSG00000051956.4	0	0	4	0	0	0
ENSMUSG00000114635.1	96	60	96	135	91	112
ENSMUSG00000087698.1	30	31	115	72	38	65
ENSMUSG00000012042.8	0	0	0	0	0	0
ENSMUSG00000098624.1	1	1	1	1	1	1
ENSMUSG00000091762.1	0	0	0	0	0	0
ENSMUSG00000101781.1	0	0	0	0	0	0
ENSMUSG00000020198.8	9210	10342	9047	11341	8974	10941
ENSMUSG00000076477.3	0	0	0	0	0	0
ENSMUSG00000114045.1	84	62	61	63	45	69
ENSMUSG00000107606.1	0	0	0	0	0	0
ENSMUSG00000086962.4	45	56	268	168	66	346
ENSMUSG00000030738.11	8769	9848	10781	13270	8279	11996
ENSMUSG00000103295.1	0	0	0	0	0	0
ENSMUSG00000086682.1	87	142	118	154	75	91
ENSMUSG00000018920.11	10540	8429	10058	12461	10183	13678
ENSMUSG00000096851.1	0	0	0	0	0	0
ENSMUSG00000102952.1	0	0	4	10	4	0
ENSMUSG00000008763.16	4481	4880	4719	5064	3639	5298
ENSMUSG00000082236.1	0	0	0	0	0	0
ENSMUSG00000086490.1	0	0	0	0	0	0
ENSMUSG00000107248.1	0	0	0	0	0	0
ENSMUSG00000109646.1	0	0	0	0	0	0
ENSMUSG00000108730.1	0	0	0	0	0	0
ENSMUSG00000018589.8	0	0	0	0	0	0
ENSMUSG00000103549.1	0	0	0	0	0	0
ENSMUSG00000053640.2	0	0	0	0	0	0
ENSMUSG00000095880.1	0	0	0	0	0	0
ENSMUSG00000100532.1	0	0	0	0	0	0
ENSMUSG00000102737.1	9	6	14	13	22	13
ENSMUSG00000066752.4	13	5	28	5	8	12
ENSMUSG00000022476.7	395	336	440	466	326	424
ENSMUSG00000084496.1	0	0	0	0	0	0
ENSMUSG00000026826.13	230	369	402	442	266	301
ENSMUSG00000064039.4	14	7	9	12	3	4
ENSMUSG00000104244.1	4	32	11	22	6	14
ENSMUSG00000030470.15	0	0	465	170	121	44
ENSMUSG00000070105.3	0	0	0	0	0	0
ENSMUSG00000106726.1	0	0	0	0	0	0
ENSMUSG00000086105.1	13	8	8	0	7	5
ENSMUSG00000026581.14	4344	2581	2820	3890	2766	3188
ENSMUSG00000023945.6	5	28	5	0	5	0
ENSMUSG00000083070.2	0	0	0	0	0	0
ENSMUSG00000025466.19	282	260	444	441	268	437
ENSMUSG00000025226.11	415	327	251	415	334	442
ENSMUSG00000036749.15	0	0	0	0	0	0
ENSMUSG00000043522.8	0	0	0	0	0	0
ENSMUSG00000105246.1	0	0	0	0	0	0
ENSMUSG00000092031.1	0	0	0	0	0	0
ENSMUSG00000057666.18	23064	19079	20006	22490	20222	35483
ENSMUSG00000027510.17	458	893	661	1074	1086	1287
ENSMUSG00000110078.1	0	0	0	0	0	0
ENSMUSG00000090690.1	0	0	0	0	0	0
ENSMUSG00000110631.1	5175	7130	7299	5474	6144	8654
ENSMUSG00000110499.1	3	0	0	5	0	15
ENSMUSG00000068259.4	9	0	0	4	0	0
ENSMUSG00000037108.13	425	482	523	602	475	682
ENSMUSG00000105347.1	0	0	0	0	0	0
ENSMUSG00000114359.1	0	0	0	4	0	4
ENSMUSG00000038700.4	247	290	243	319	187	233
ENSMUSG00000038146.7	3857	4289	3767	5019	3012	4138
ENSMUSG00000109463.1	0	0	0	0	0	0
ENSMUSG00000113206.1	0	0	0	0	0	0
ENSMUSG00000114345.1	0	0	0	0	0	0
ENSMUSG00000095586.1	0	0	0	0	0	0
ENSMUSG00000080316.10	1422	1827	1792	2028	1730	2096
ENSMUSG00000076117.1	0	0	0	0	0	0
ENSMUSG00000100449.1	0	0	0	0	0	0
ENSMUSG00000022120.3	367	481	404	510	324	469
ENSMUSG00000092192.7	13	14	12	12	37	12
ENSMUSG00000098583.1	0	0	1	0	0	0
ENSMUSG00000044748.8	34	0	21	12	0	8
ENSMUSG00000096533.1	0	0	0	0	0	0
ENSMUSG00000113708.1	0	0	0	0	0	0
ENSMUSG00000049969.3	1880	1790	1757	2105	2008	2361
ENSMUSG00000105357.1	0	8	5	4	4	20
ENSMUSG00000022548.14	225	223	484	291	122	192
ENSMUSG00000042046.15	2538	2595	2317	2688	1933	2463
ENSMUSG00000099936.1	0	0	12	0	0	4
ENSMUSG00000097141.2	280	198	231	201	200	299
ENSMUSG00000020277.10	10879	11078	9992	11806	11379	12998
ENSMUSG00000082607.1	0	0	0	0	0	0
ENSMUSG00000099988.6	0	0	0	0	0	0
ENSMUSG00000112979.1	0	0	0	0	0	0
ENSMUSG00000055093.10	206	133	188	183	143	182
ENSMUSG00000010751.15	663	765	623	778	589	854
ENSMUSG00000028571.15	0	0	0	0	0	0
ENSMUSG00000110752.1	0	0	0	0	0	0
ENSMUSG00000041642.18	4185	2071	3355	4177	3523	4235
ENSMUSG00000058244.4	0	0	0	0	0	0
ENSMUSG00000110910.1	4	0	0	18	9	4
ENSMUSG00000081433.1	0	0	0	0	0	0
ENSMUSG00000100976.1	0	0	0	0	0	0
ENSMUSG00000108178.1	0	0	0	0	0	0
ENSMUSG00000088361.1	0	0	0	0	0	0
ENSMUSG00000045438.12	713	664	761	815	585	645
ENSMUSG00000046185.10	677	871	923	1066	654	1047
ENSMUSG00000102218.1	4	4	0	11	2	2
ENSMUSG00000054836.12	268	226	161	238	190	187
ENSMUSG00000105278.1	0	0	0	0	0	0
ENSMUSG00000102764.1	0	0	0	0	0	0
ENSMUSG00000053678.7	0	2	0	0	3	8
ENSMUSG00000073985.2	692	601	770	797	548	437
ENSMUSG00000080358.1	0	1	0	0	0	1
ENSMUSG00000026500.6	1366	1568	1407	1535	1190	1715
ENSMUSG00000024493.8	1926	1985	2094	2469	1685	2470
ENSMUSG00000042788.12	18	0	0	0	6	0
ENSMUSG00000105836.1	9	0	0	9	0	5
ENSMUSG00000033966.7	28	10	24	29	29	25
ENSMUSG00000059824.12	250	295	303	471	267	511
ENSMUSG00000031628.9	1734	1813	1920	2225	1729	2038
ENSMUSG00000107315.1	0	0	0	0	0	0
ENSMUSG00000097089.2	181	190	169	177	132	220
ENSMUSG00000110362.1	0	0	0	0	0	0
ENSMUSG00000094630.1	0	0	0	0	0	0
ENSMUSG00000038213.7	1586	1434	2095	3149	1757	2725
ENSMUSG00000102712.1	1	2	3	1	0	1
ENSMUSG00000037339.17	1406	1515	1505	1675	970	1632
ENSMUSG00000057777.4	333	415	76	113	70	63
ENSMUSG00000110358.1	0	0	0	0	0	0
ENSMUSG00000107309.1	0	0	0	0	0	0
ENSMUSG00000095931.1	0	0	0	0	0	0
ENSMUSG00000060530.1	2	0	5	2	0	0
ENSMUSG00000021803.10	12	16	12	30	8	4
ENSMUSG00000074852.3	12	39	14	6	2	31
ENSMUSG00000073804.5	0	0	0	0	0	4
ENSMUSG00000101435.1	0	0	0	0	0	0
ENSMUSG00000113413.1	0	0	0	0	0	4
ENSMUSG00000024772.9	22178	20575	17202	20185	21329	22813
ENSMUSG00000110079.1	0	0	0	0	0	0
ENSMUSG00000114700.1	3	0	0	0	0	0
ENSMUSG00000094707.1	14	0	0	9	0	0
ENSMUSG00000093952.1	0	0	0	0	0	0
ENSMUSG00000084965.1	0	0	0	0	0	0
ENSMUSG00000103924.1	0	0	0	0	0	0
ENSMUSG00000096083.1	0	0	0	1	0	0
ENSMUSG00000109426.2	0	0	0	0	0	0
ENSMUSG00000065526.4	2	0	0	0	0	0
ENSMUSG00000099954.1	0	0	0	0	0	0
ENSMUSG00000006281.7	3237	3255	2904	4388	2836	3765
ENSMUSG00000090290.2	462	660	637	741	540	718
ENSMUSG00000078954.9	75	86	142	175	83	163
ENSMUSG00000088453.1	0	0	0	0	0	0
ENSMUSG00000002718.14	2156	2314	2584	2784	1864	2670
ENSMUSG00000111294.1	0	0	0	0	0	0
ENSMUSG00000106011.1	0	0	0	0	0	0
ENSMUSG00000038122.9	365	411	374	388	348	500
ENSMUSG00000031715.14	4304	4725	4686	5500	3942	5220
ENSMUSG00000065387.1	0	0	3	0	0	0
ENSMUSG00000037424.6	0	0	0	0	0	0
ENSMUSG00000084824.1	0	0	0	5	0	4
ENSMUSG00000030400.17	1285	1397	1027	1618	949	1664
ENSMUSG00000083796.3	50	23	11	26	36	37
ENSMUSG00000082886.1	0	0	0	0	0	0
ENSMUSG00000065405.3	0	0	0	0	0	0
ENSMUSG00000023883.13	3426	3042	3135	3617	2733	3529
ENSMUSG00000087263.1	22	22	24	50	21	28
ENSMUSG00000025066.9	3580	4024	3810	4747	3326	4277
ENSMUSG00000108140.1	0	0	0	0	0	0
ENSMUSG00000106364.1	0	2	0	0	4	4
ENSMUSG00000049149.9	4	5	0	5	0	0
ENSMUSG00000070379.5	0	0	0	0	0	0
ENSMUSG00000103269.1	0	0	0	0	0	0
ENSMUSG00000030199.16	5367	4723	5216	6488	4135	5790
ENSMUSG00000103468.1	0	0	0	0	0	0
ENSMUSG00000086650.1	0	0	0	0	0	0
ENSMUSG00000030650.18	83	270	215	176	108	210
ENSMUSG00000106647.1	0	0	0	0	0	0
ENSMUSG00000107751.1	8	8	2	5	5	5
ENSMUSG00000020059.9	64	68	58	82	54	62
ENSMUSG00000041481.16	8429	7035	8750	15141	8137	12945
ENSMUSG00000109567.1	0	0	0	0	0	0
ENSMUSG00000025774.14	0	0	0	0	0	0
ENSMUSG00000100877.1	0	0	0	0	0	0
ENSMUSG00000029436.9	1253	1351	1146	1593	767	1120
ENSMUSG00000092417.3	588	776	623	773	467	871
ENSMUSG00000107486.1	4	11	12	0	8	13
ENSMUSG00000033295.14	5998	4829	4259	5505	3210	4208
ENSMUSG00000110794.1	0	0	0	0	0	0
ENSMUSG00000006344.17	1231	1461	1456	1510	999	1506
ENSMUSG00000025089.15	190	219	266	118	81	182
ENSMUSG00000103636.1	8	4	0	4	8	8
ENSMUSG00000056987.8	0	0	3	3	0	0
ENSMUSG00000082593.1	5	0	0	0	0	0
ENSMUSG00000097514.1	12	28	10	0	0	29
ENSMUSG00000110834.1	68	47	57	74	39	28
ENSMUSG00000004988.9	31	72	217	89	19	97
ENSMUSG00000111317.1	0	0	0	0	0	0
ENSMUSG00000031382.14	16	8	129	29	22	68
ENSMUSG00000059743.12	1404	1292	1445	1759	1163	1565
ENSMUSG00000109171.1	0	0	0	0	2	1
ENSMUSG00000036528.15	863	653	785	956	514	684
ENSMUSG00000096972.7	3669	3087	2979	3499	1798	3380
ENSMUSG00000025207.15	364	468	288	183	129	166
ENSMUSG00000104679.1	0	5	29	0	0	18
ENSMUSG00000090273.3	17	17	31	32	24	31
ENSMUSG00000063816.3	0	0	0	0	0	0
ENSMUSG00000024420.8	1872	1895	1844	2303	1232	1835
ENSMUSG00000000701.8	0	0	0	0	0	0
ENSMUSG00000109165.1	22	18	0	21	9	21
ENSMUSG00000028214.13	1163	1656	1730	1766	994	1573
ENSMUSG00000064441.1	26	15	20	16	20	12
ENSMUSG00000028098.13	2834	2703	3018	3811	2814	3697
ENSMUSG00000077879.1	2	0	0	0	0	0
ENSMUSG00000110487.1	0	0	0	0	0	0
ENSMUSG00000025583.15	2247	2450	2607	2889	1798	2667
ENSMUSG00000099829.1	0	0	0	0	0	0
ENSMUSG00000065395.1	0	0	0	0	0	0
ENSMUSG00000101166.6	9	10	10	19	0	6
ENSMUSG00000028751.13	43	40	182	177	81	176
ENSMUSG00000111917.1	0	0	0	0	0	0
ENSMUSG00000070619.5	0	0	0	0	0	0
ENSMUSG00000093118.1	0	0	0	0	0	0
ENSMUSG00000090128.1	0	0	0	0	0	0
ENSMUSG00000028030.12	973	1061	1028	1237	895	978
ENSMUSG00000078269.1	0	0	0	0	0	0
ENSMUSG00000083325.3	9	23	16	15	4	19
ENSMUSG00000099835.1	1	5	5	7	1	2
ENSMUSG00000027317.8	0	53	5	0	0	9
ENSMUSG00000094001.1	0	0	0	0	0	0
ENSMUSG00000109290.1	0	0	0	0	4	3
ENSMUSG00000030652.11	330	560	609	562	372	468
ENSMUSG00000103890.1	0	0	0	0	0	0
ENSMUSG00000070605.4	1230	1287	1436	1631	1092	1601
ENSMUSG00000110704.1	53	50	26	26	39	45
ENSMUSG00000094424.1	0	0	0	0	0	0
ENSMUSG00000013539.13	873	743	691	750	658	930
ENSMUSG00000036555.14	1118	1288	1177	1456	1005	1331
ENSMUSG00000022829.14	0	8	0	4	0	0
ENSMUSG00000101207.1	0	0	0	0	0	0
ENSMUSG00000022429.10	18	4	13	34	7	8
ENSMUSG00000095393.1	0	0	0	0	0	0
ENSMUSG00000110803.1	14	2	11	4	6	2
ENSMUSG00000020876.14	1414	1546	1760	1740	1422	1690
ENSMUSG00000028753.12	0	5	0	9	0	0
ENSMUSG00000085295.7	131	134	132	197	164	215
ENSMUSG00000024510.5	0	0	0	0	0	0
ENSMUSG00000095032.2	0	0	0	0	0	0
ENSMUSG00000107739.1	0	0	0	0	0	0
ENSMUSG00000065778.1	3	2	4	0	2	0
ENSMUSG00000109128.1	86	127	90	97	69	101
ENSMUSG00000109706.1	4	4	5	0	6	6
ENSMUSG00000049658.13	2523	2497	2468	2782	2226	3119
ENSMUSG00000087279.10	0	5	0	0	0	0
ENSMUSG00000085281.3	57	71	54	81	42	84
ENSMUSG00000085538.1	13	1	0	8	0	0
ENSMUSG00000090637.2	12	12	0	4	8	17
ENSMUSG00000059741.13	10	0	296	37	41	21
ENSMUSG00000111907.1	0	0	0	0	0	0
ENSMUSG00000065653.1	0	0	0	0	0	0
ENSMUSG00000089819.1	0	0	0	0	0	0
ENSMUSG00000040424.15	45	61	51	58	24	19
ENSMUSG00000088288.1	0	0	0	0	0	0
ENSMUSG00000050234.7	967	876	567	992	601	819
ENSMUSG00000082888.1	0	5	1	0	0	0
ENSMUSG00000073267.5	0	0	0	0	0	0
ENSMUSG00000065389.1	2	0	2	0	2	0
ENSMUSG00000106654.1	3	0	0	4	8	0
ENSMUSG00000074679.3	0	0	0	0	5	0
ENSMUSG00000079359.2	0	0	0	0	0	0
ENSMUSG00000078570.10	562	451	457	517	448	475
ENSMUSG00000040614.14	0	0	0	0	0	0
ENSMUSG00000088850.1	0	0	0	0	0	0
ENSMUSG00000098515.1	1	0	0	0	7	0
ENSMUSG00000093658.1	0	0	0	0	0	0
ENSMUSG00000101730.1	0	0	0	0	0	0
ENSMUSG00000113817.1	1	0	0	0	0	1
ENSMUSG00000091462.2	6	4	6	5	8	6
ENSMUSG00000084911.1	416	417	303	441	307	339
ENSMUSG00000108594.1	8	3	2	4	2	11
ENSMUSG00000076918.1	1	0	0	1	0	1
ENSMUSG00000113493.1	0	0	0	0	0	0
ENSMUSG00000109050.1	0	0	0	0	0	0
ENSMUSG00000098962.1	0	0	0	0	0	0
ENSMUSG00000113429.1	0	0	0	0	0	0
ENSMUSG00000038925.13	0	0	0	0	0	0
ENSMUSG00000113807.1	0	0	0	0	0	0
ENSMUSG00000105546.1	0	0	0	0	0	0
ENSMUSG00000085069.2	15	9	8	14	20	4
ENSMUSG00000079276.4	0	0	0	0	0	0
ENSMUSG00000039680.9	388	381	433	711	417	533
ENSMUSG00000083947.5	0	0	0	0	0	0
ENSMUSG00000100328.6	0	0	0	0	0	0
ENSMUSG00000058503.11	541	665	698	929	443	708
ENSMUSG00000034437.8	89	69	74	94	77	82
ENSMUSG00000108839.1	0	0	0	0	0	0
ENSMUSG00000104157.1	0	0	0	0	0	0
ENSMUSG00000103148.1	0	0	0	0	0	0
ENSMUSG00000089544.1	0	0	2	0	0	0
ENSMUSG00000106159.1	0	0	0	0	0	0
ENSMUSG00000020930.9	9	19	9	25	10	5
ENSMUSG00000040428.19	612	552	560	768	317	572
ENSMUSG00000081857.1	0	0	0	0	0	2
ENSMUSG00000107401.1	1	0	4	8	4	4
ENSMUSG00000045083.14	0	0	0	0	0	0
ENSMUSG00000080718.1	3	0	0	0	0	0
ENSMUSG00000067889.4	334	224	237	370	146	277
ENSMUSG00000065811.1	0	0	0	0	0	0
ENSMUSG00000022867.9	5068	4301	4893	5984	4694	6239
ENSMUSG00000111234.1	0	0	0	0	0	0
ENSMUSG00000101002.1	0	0	0	0	0	0
ENSMUSG00000021395.11	3900	3863	4028	4445	3340	4240
ENSMUSG00000098501.7	0	0	0	0	0	0
ENSMUSG00000071769.11	0	0	0	0	0	0
ENSMUSG00000109513.1	0	0	0	0	0	0
ENSMUSG00000114445.1	0	0	0	0	0	0
ENSMUSG00000100741.1	0	0	0	0	0	0
ENSMUSG00000088069.1	0	4	4	0	0	4
ENSMUSG00000110938.1	0	0	0	0	0	1
ENSMUSG00000081610.1	0	0	0	0	0	0
ENSMUSG00000104499.5	0	0	0	0	0	0
ENSMUSG00000111919.1	0	0	0	0	0	0
ENSMUSG00000089807.1	0	1	0	0	0	0
ENSMUSG00000030824.17	13505	13285	14143	14876	11420	15486
ENSMUSG00000094075.1	3216	3870	4785	2729	4874	3147
ENSMUSG00000092807.1	0	0	0	0	0	0
ENSMUSG00000032977.9	1692	1468	1497	1609	1234	1651
ENSMUSG00000080368.1	0	0	0	0	0	0
ENSMUSG00000018865.8	0	85	16	8	13	0
ENSMUSG00000077384.1	0	0	0	0	0	0
ENSMUSG00000068824.4	0	0	0	0	0	0
ENSMUSG00000087922.1	0	0	0	0	1	2
ENSMUSG00000065750.1	0	0	0	0	3	0
ENSMUSG00000080046.2	0	0	0	0	0	0
ENSMUSG00000024900.4	6760	7915	7279	8769	5822	9378
ENSMUSG00000088332.1	2	3	4	6	4	5
ENSMUSG00000107353.1	0	0	0	0	0	0
ENSMUSG00000095336.1	0	0	0	0	0	0
ENSMUSG00000021281.15	26333	25758	21708	46182	28679	30799
ENSMUSG00000020895.14	147	145	103	239	136	149
ENSMUSG00000088666.1	0	0	0	0	0	0
ENSMUSG00000113554.1	0	0	0	0	0	0
ENSMUSG00000113045.1	9	8	12	15	8	24
ENSMUSG00000081114.1	0	0	0	0	0	0
ENSMUSG00000107817.1	0	0	0	0	0	0
ENSMUSG00000038765.13	0	0	0	0	0	0
ENSMUSG00000024927.7	6783	6419	5945	7743	6652	7709
ENSMUSG00000110007.1	0	0	0	0	0	0
ENSMUSG00000114598.1	4	18	9	0	6	0
ENSMUSG00000028917.14	3736	3867	3521	4149	3401	4734
ENSMUSG00000081991.1	0	4	0	3	0	0
ENSMUSG00000062866.16	2527	2514	2376	3103	1892	2736
ENSMUSG00000038859.7	317	351	318	398	261	289
ENSMUSG00000097277.7	199	263	311	270	227	344
ENSMUSG00000113483.1	0	0	0	0	0	0
ENSMUSG00000096983.1	23	22	16	14	20	45
ENSMUSG00000059552.13	3162	3689	3340	4589	2969	4258
ENSMUSG00000082527.1	0	0	0	0	0	0
ENSMUSG00000039703.15	3829	3904	4829	5156	3814	5380
ENSMUSG00000088614.1	1	0	0	0	0	0
ENSMUSG00000097649.2	354	296	192	170	210	249
ENSMUSG00000095163.1	0	0	0	0	0	0
ENSMUSG00000110902.1	28	52	44	40	23	41
ENSMUSG00000094921.1	0	0	0	0	0	0
ENSMUSG00000024590.8	4752	4430	4339	3566	4437	4709
ENSMUSG00000046182.8	12	4	27	14	0	10
ENSMUSG00000113144.1	0	0	0	0	0	0
ENSMUSG00000089706.7	70	86	56	40	57	101
ENSMUSG00000095793.7	0	0	0	0	0	0
ENSMUSG00000076920.1	0	0	0	0	0	0
ENSMUSG00000089817.1	95	205	200	189	150	182
ENSMUSG00000099105.1	0	0	0	0	0	0
ENSMUSG00000097267.1	39	23	22	51	28	40
ENSMUSG00000091381.2	0	0	0	0	0	0
ENSMUSG00000057003.12	4	114	43076	5531	5119	2858
ENSMUSG00000079357.8	26	18	38	55	29	66
ENSMUSG00000087542.1	0	0	0	0	0	0
ENSMUSG00000109509.1	145	149	206	190	149	156
ENSMUSG00000097878.5	0	0	0	0	0	0
ENSMUSG00000025290.17	13168	13387	17583	18147	12609	17484
ENSMUSG00000032386.15	1470	1889	1597	2006	1212	1847
ENSMUSG00000047044.7	573	613	640	704	405	684
ENSMUSG00000098641.1	0	0	0	0	0	0
ENSMUSG00000025777.8	1	4	9	8	4	8
ENSMUSG00000029729.12	1529	1609	1529	2037	1329	1891
ENSMUSG00000030822.15	1819	2007	2094	2790	1614	2960
ENSMUSG00000104243.1	0	0	0	0	0	0
ENSMUSG00000099111.1	0	0	0	0	0	0
ENSMUSG00000108409.1	0	0	0	0	0	0
ENSMUSG00000113059.1	0	8	18	6	5	0
ENSMUSG00000092304.2	0	0	0	0	0	0
ENSMUSG00000034485.10	1320	2055	1194	1479	1272	1293
ENSMUSG00000074178.2	90	62	96	75	64	69
ENSMUSG00000082171.1	0	0	0	1	0	0
ENSMUSG00000064220.6	813	91	0	529	521	77
ENSMUSG00000083670.1	12	12	16	18	19	15
ENSMUSG00000105670.1	0	0	0	0	0	0
ENSMUSG00000112993.1	0	0	0	0	0	0
ENSMUSG00000079278.1	0	0	265	24	20	13
ENSMUSG00000022245.15	20	0	14	4	0	0
ENSMUSG00000020790.14	3626	3261	3528	4575	6126	4201
ENSMUSG00000093040.1	0	0	0	0	0	0
ENSMUSG00000098655.1	0	1	0	1	1	1
ENSMUSG00000087167.1	0	0	0	0	0	0
ENSMUSG00000086472.1	74	91	82	71	78	118
ENSMUSG00000086523.1	0	0	0	0	0	0
ENSMUSG00000001804.9	0	0	0	0	0	0
ENSMUSG00000104487.1	0	0	0	0	0	0
ENSMUSG00000087036.1	20	9	8	30	0	13
ENSMUSG00000078611.3	37	27	41	63	41	64
ENSMUSG00000083515.1	0	0	0	0	0	0
ENSMUSG00000071266.13	474	355	393	512	303	441
ENSMUSG00000101987.1	0	0	0	0	0	0
ENSMUSG00000022123.8	711	440	463	480	434	529
ENSMUSG00000047347.7	16	16	8	12	11	7
ENSMUSG00000028132.15	131	68	160	81	60	101
ENSMUSG00000086224.8	14	5	3	8	0	0
ENSMUSG00000087989.1	0	0	0	0	0	0
ENSMUSG00000063550.8	5545	5644	5039	5883	5471	6534
[truncated: 50,551 more rows]
