# Supplementary material for: SCM-198 Prevents Endometriosis by Reversing Low Autophagy of Endometrial Stromal Cell via Balancing ERα and PR Signals
Source: Front Endocrinol (Lausanne). 2022 Jun 15;13:858176. doi: 10.3389/fendo.2022.858176 (PMC9245568; doi:10.3389/fendo.2022.858176)
Supplement: Supplementary file 8 [file DataSheet_8.zip]

Archive with 14 entries (8 files):
- Revised WB raw data/
- Revised WB raw data/Figure 2F-revised WB/
- Revised WB raw data/Figure 2F-revised WB/ERβ.jpg
- Revised WB raw data/Figure 3B D-revised WB/
- Revised WB raw data/Figure 3B D-revised WB/ERβ-Estrogen.jpg
- Revised WB raw data/Figure 3B D-revised WB/ERβ-neESC.jpg
- Revised WB raw data/Figure 4B C-revised WB/
- Revised WB raw data/Figure 4B C-revised WB/ERβ SCM-198 E2.jpg
- Revised WB raw data/Figure 4B C-revised WB/ERβ SCM-198.jpg
- Revised WB raw data/Figure 5C-revised WB/
- Revised WB raw data/Figure 5C-revised WB/ERβ .jpg
- Revised WB raw data/Figure 5C-revised WB/PRB.jpg
- Revised WB raw data/Figure 6C-revised WB/
- Revised WB raw data/Figure 6C-revised WB/PRB.jpg
